# Supplementary material for: Two distinct catalytic pathways for GH43 xylanolytic enzymes unveiled by X-ray and QM/MM simulations
Source: Nat Commun. 2021 Jan 14;12:367. doi: 10.1038/s41467-020-20620-3 (PMC7809346; doi:10.1038/s41467-020-20620-3)
Supplement: Supplementary file 4 — Source Data [file 41467_2020_20620_MOESM4_ESM.xlsx]

## Sheet: Figure_2a
Figure 2a
																									Normalized data (starting from 4,4625 min, after APTS peak) (relative arb. units)
		Standards cleavage patterns							Reactions with xylobiose			Reactions with xylotriose			Reactions with xylotetraose			Reaction with xylopentaose			Reactions with xylohexaose					Standards cleavage patterns							Reaction with xylobiose			Reaction with xylotriose			Reaction with xylotetraose			Reaction with xylopentaose			Reaction with xylohexaose
		X1	X2	X3	X4	X5	X6		0 min	30 min		0 min	30 min		0 min	30 min		0 min	30 min		0 min	30 min				X1	X2	X3	X4	X5	X6		0 min	30 min		0 min	30 min		0 min	30 min		0 min	30 min		0 min	30 min
	Time (min)	Intensity (RFUx10-5)	Intensity (RFUx10-5)	Intensity (RFUx10-5)	Intensity (RFUx10-5)	Intensity (RFUx10-5)	Intensity (RFUx10-5)		Intensity (RFUx10-5)	Intensity (RFUx10-5)		Intensity (RFUx10-5)	Intensity (RFUx10-5)		Intensity (RFUx10-5)	Intensity (RFUx10-5)		Intensity (RFUx10-5)	Intensity (RFUx10-5)		Intensity (RFUx10-5)	Intensity (RFUx10-5)			Time (min)	Relative units	Relative units	Relative units	Relative units	Relative units	Relative units		Relative units	Relative units		Relative units	Relative units		Relative units	Relative units		Relative units	Relative units		Relative units	Relative units
	0	0.03556	0.02525	0.02703	0.02695	0.01583	-0.01192		-0.33337	0.03665		1.23069	0.03907		-0.00771	-0.00846		-0.06781	0.08723		0.31693	0.0058			4.4625	0.00753542	0.00524681	0.000930361	0.000914334	0.000514413	0.00106397		0.00148283	0.00431277		0.0040343	0.00555813		0.00559741	0.00569621		0.0223521	0.0656903		0.00423637	0.00504654
	0.00416667	0.02693	0.01948	0.02244	0.02364	0.01633	-0.00869		-0.24304	0.02906		0.90913	0.03338		-0.0034	-0.00308		-0.04779	0.06959		0.2379	0.00874			4.46667	0.0071819	0.00482486	0.000924313	0.000908854	0.000509576	0.00106179		0.00142985	0.00417238		0.0037124	0.00538203		0.00552343	0.00548505		0.0224538	0.0604306		0.00412423	0.0049482
	0.00833333	0.018	0.01349	0.01765	0.01987	0.01689	-0.00442		-0.1449	0.02087		0.55998	0.0273		0.00112	0.00257		-0.02537	0.0496		0.15243	0.01187			4.47083	0.00685394	0.00439806	0.000919856	0.000905679	0.000505427	0.00106066		0.00138224	0.00404467		0.00343943	0.00522543		0.00545317	0.00531116		0.0225971	0.0558547		0.00402092	0.00485683
	0.0125	0.01132	0.00874	0.01393	0.01667	0.01732	-0.00023		-0.06494	0.01403		0.27606	0.02237		0.00462	0.00683		-0.00669	0.03247		0.0832	0.01438			4.475	0.00653824	0.00398525	0.000916697	0.000903796	0.000502391	0.00105933		0.0013399	0.00393163		0.0032014	0.00508974		0.0053839	0.00516746		0.0227329	0.0518841		0.00392103	0.0047755
	0.0166667	0.00807	0.00579	0.01167	0.01469	0.01742	0.00272		-0.01624	0.0094		0.10393	0.01946		0.00667	0.00898		0.00466	0.02134		0.04129	0.01579			4.47917	0.00622974	0.00360053	0.000914028	0.000902391	0.000501257	0.00105641		0.00130177	0.00383427		0.00299001	0.00497475		0.00531464	0.00504668		0.0228134	0.0484349		0.00381964	0.00470457
	0.0208333	0.00763	0.00442	0.01035	0.01411	0.0171	0.00396		0.00515	0.00673		0.02806	0.01809		0.0078	0.00956		0.00934	0.01589		0.02285	0.01615			4.48333	0.00592722	0.00325322	0.00091082	0.000901323	0.000501743	0.00105113		0.00126733	0.00374683		0.0028006	0.00487734		0.00524637	0.0049377		0.0228112	0.0454235		0.00371996	0.00464187
	0.025	0.00856	0.0042	0.0094	0.01448	0.01654	0.00369		0.01062	0.00524		0.00557	0.01733		0.00865	0.0095		0.0103	0.01388		0.01757	0.01586			4.4875	0.00563767	0.0029487	0.000906241	0.000900452	0.000503544	0.00104393		0.00123628	0.00366678		0.00263058	0.00479042		0.00517847	0.00483442		0.0227173	0.0427726		0.00362987	0.00458442
	0.0291667	0.00952	0.0046	0.00867	0.01526	0.01628	0.00242		0.0097	0.0045		0.00189	0.01632		0.00928	0.00947		0.01	0.01356		0.01749	0.01528			4.49167	0.00536486	0.00268808	0.000899727	0.000898906	0.00050575	0.00103628		0.00120828	0.00359138		0.00247921	0.00470858		0.00510945	0.00473341		0.0225368	0.0404188		0.00355415	0.00453028
	0.0333333	0.00989	0.00501	0.00819	0.01559	0.01654	0.00094		0.00736	0.00422		0.0016	0.01518		0.00932	0.00975		0.00933	0.01398		0.01842	0.01454			4.49583	0.00510603	0.00246898	0.000891181	0.000895422	0.000507754	0.00102952		0.00118242	0.00352088		0.00234481	0.00462692		0.00503969	0.00463733		0.0222896	0.0383067		0.00348961	0.00447603
	0.0375	0.00967	0.00504	0.00789	0.0158	0.01712	0.00014		0.0057	0.00438		0.00148	0.01471		0.00866	0.01031		0.00828	0.01475		0.01903	0.01378			4.5	0.00485806	0.00228648	0.000881508	0.000889802	0.000509151	0.00102478		0.00115818	0.00345376		0.00222567	0.00453918		0.0049708	0.00455011		0.0220051	0.0363978		0.00342816	0.00441664
	0.0416667	0.00903	0.00466	0.00767	0.01595	0.0174	0.00045		0.00516	0.00464		0.00188	0.0151		0.00767	0.01077		0.0069	0.01518		0.01858	0.01343			4.50417	0.00462204	0.00213528	0.000872643	0.000883366	0.000510163	0.00102305		0.00113525	0.00338801		0.00211961	0.0044389		0.00490327	0.00447428		0.0217138	0.0346681		0.00336479	0.00435108
	0.0458333	0.00804	0.00401	0.0076	0.01602	0.01702	0.00144		0.00556	0.00469		0.0027	0.01612		0.00696	0.01062		0.00566	0.01495		0.0173	0.01399			4.50833	0.00440367	0.00201114	0.000866007	0.00087783	0.000511255	0.00102517		0.00111392	0.00332278		0.00202476	0.00432236		0.00483761	0.00440908		0.0214387	0.0331049		0.00330047	0.004283
	0.05	0.00695	0.00328	0.00798	0.01599	0.01633	0.00206		0.00643	0.00452		0.00341	0.01683		0.00691	0.00975		0.00521	0.01427		0.01581	0.01547			4.5125	0.00420689	0.00191043	0.000861624	0.000873924	0.000512713	0.0010309		0.00109359	0.00325829		0.00194217	0.00418918		0.00477629	0.00435233		0.0211881	0.0316944		0.0032371	0.00421539
	0.0541667	0.00645	0.00264	0.00912	0.01578	0.01577	0.0015		0.00751	0.0044		0.00341	0.01683		0.00749	0.00851		0.00577	0.01368		0.01488	0.01726			4.51667	0.00402998	0.00182961	0.000858514	0.000870974	0.000514028	0.00103914		0.00107371	0.0031933		0.00187232	0.00403922		0.00472006	0.00429922		0.0209566	0.0304168		0.00317704	0.00414926
	0.0583333	0.0071	0.00223	0.01104	0.01569	0.01559	1e-05		0.00881	0.00438		0.00265	0.01632		0.00832	0.0072		0.0071	0.01335		0.01462	0.0186			4.52083	0.00386747	0.0017636	0.000855527	0.000867911	0.000514534	0.00104881		0.00105413	0.00312505		0.00181512	0.00387348		0.00466743	0.00424486		0.0207325	0.0292495		0.00311953	0.00408564
	0.0625	0.00855	0.002	0.0132	0.01561	0.01596	-0.00132		0.01035	0.00426		0.00144	0.01581		0.00889	0.00578		0.00866	0.01312		0.01468	0.01908			4.525	0.00371509	0.00170865	0.000852172	0.000864819	0.000513947	0.00105952		0.00103559	0.00305191		0.00176622	0.00369342		0.00461579	0.00418303		0.0205053	0.0281689		0.00306575	0.0040275
	0.0666667	0.00969	0.00174	0.01464	0.01548	0.01666	-0.00169		0.01174	0.00387		0.0002	0.01597		0.00888	0.00429		0.00984	0.01272		0.01452	0.01887			4.52917	0.00357428	0.00166221	0.000848278	0.000862993	0.000512672	0.00107122		0.00101852	0.00297952		0.00172012	0.00350183		0.00456502	0.00411009		0.0202669	0.027152		0.0030141	0.00397679
	0.0708333	0.00968	0.00151	0.01472	0.01519	0.01751	-0.00124		0.01248	0.00338		-0.00064	0.01658		0.00842	0.00315		0.01034	0.01217		0.01401	0.01862			4.53333	0.00344654	0.00162403	0.000843846	0.000863105	0.000511579	0.00108208		0.00100238	0.00291165		0.00167179	0.00330285		0.0045176	0.00402437		0.0200075	0.0261783		0.00296415	0.00393122
	0.075	0.00863	0.00175	0.01373	0.01453	0.01784	-0.00061		0.01241	0.00317		-0.00077	0.01721		0.00799	0.00297		0.0103	0.01177		0.01336	0.01878			4.5375	0.00333279	0.00159391	0.000839414	0.00086496	0.000511761	0.00109032		0.000986139	0.0028503		0.00161967	0.00310163		0.00447614	0.00392933		0.0197321	0.0252308		0.00291612	0.00388564
	0.0791667	0.0073	0.00287	0.01263	0.01396	0.01743	-0.00019		0.01189	0.00337		-0.00033	0.01747		0.00811	0.004		0.01002	0.01182		0.01294	0.0192			4.54167	0.00322907	0.00157067	0.00083579	0.000869175	0.000513765	0.00109664		0.000969803	0.00279058		0.00156325	0.00290302		0.00443965	0.00383229		0.019463	0.0243005		0.00286947	0.00383824
	0.0833333	0.00645	0.00463	0.01209	0.01365	0.01646	0.00015		0.01127	0.00377		0.0003	0.01711		0.00887	0.0058		0.00939	0.01234		0.01297	0.01951			4.54583	0.00313276	0.00155126	0.000833414	0.000878308	0.000517307	0.00110676		0.000953878	0.00272936		0.00150256	0.00271191		0.00440414	0.00374047		0.0192258	0.0233792		0.0028224	0.00379164
	0.0875	0.00633	0.00621	0.01204	0.01396	0.01547	0.00083		0.01051	0.00407		0.00073	0.01664		0.00986	0.00746		0.00805	0.01305		0.01337	0.01956			4.55	0.00304385	0.00153413	0.000831823	0.00089559	0.000520808	0.00112916		0.000938996	0.00266801		0.00143789	0.00253126		0.0043648	0.00365702		0.0190296	0.0224692		0.00277437	0.00374995
	0.0916667	0.00669	0.0069	0.01206	0.01468	0.01481	0.00199		0.00928	0.00419		0.0008	0.0161		0.01041	0.00824		0.00619	0.0135		0.0139	0.01944			4.55417	0.00296427	0.00151895	0.000830206	0.0009215	0.000523115	0.00117679		0.000925277	0.00261218		0.00137063	0.00236526		0.00431949	0.00358051		0.0188663	0.0215755		0.00272528	0.00371592
	0.0958333	0.00704	0.0067	0.01193	0.01527	0.01461	0.00322		0.00755	0.00427		0.00054	0.0156		0.01026	0.00797		0.00469	0.0136		0.01446	0.01925			4.55833	0.00289594	0.0015069	0.000828198	0.000950332	0.000523824	0.00126488		0.00091243	0.00256551		0.00130191	0.00221586		0.00426909	0.00350612		0.0187127	0.0207096		0.00267597	0.00368965
	0.1	0.00689	0.00599	0.01161	0.01539	0.01466	0.00384		0.00576	0.0044		4e-05	0.01468		0.00981	0.00708		0.00432	0.01369		0.01519	0.01909			4.5625	0.00283886	0.00149784	0.000826019	0.000970593	0.000523966	0.00141038		0.00090002	0.00252699		0.00123423	0.00208386		0.00421845	0.0034307		0.0185512	0.0198772		0.00262879	0.00366943
	0.104167	0.00602	0.00504	0.01122	0.0149	0.01456	0.00341		0.00446	0.00448		-0.00049	0.01331		0.00973	0.00597		0.00493	0.01405		0.01621	0.01886			4.56667	0.00278858	0.00149107	0.000824133	0.000971773	0.000524714	0.0016222		0.000887925	0.00248973		0.00116864	0.0019665		0.00417425	0.00335761		0.0183641	0.0190866		0.00258619	0.00364796
	0.108333	0.00468	0.00385	0.011	0.01418	0.01385	0.00214		0.00405	0.00427		-0.00082	0.01189		0.01022	0.00475		0.00576	0.01439		0.01721	0.01841			4.57083	0.0027388	0.00148601	0.000823203	0.000952917	0.000526819	0.00189103		0.00087617	0.00244795		0.00110626	0.00186217		0.00414086	0.00329077		0.0181447	0.0183401		0.00254977	0.00361529
	0.1125	0.00359	0.00257	0.01113	0.01343	0.01291	0.00074		0.00468	0.00358		-0.00097	0.0111		0.01107	0.00333		0.00604	0.01398		0.01758	0.0176			4.575	0.00268649	0.00148192	0.000823301	0.000923102	0.00053024	0.00218148		0.000864753	0.00240266		0.00104656	0.00177052		0.00411728	0.003231		0.0178988	0.017639		0.00251878	0.00356584
	0.116667	0.00338	0.0017	0.01165	0.01284	0.01181	-0.00021		0.00614	0.00249		-0.00119	0.01123		0.01191	0.00192		0.00566	0.01244		0.01703	0.01651			4.57917	0.00263417	0.00147728	0.000823913	0.000893146	0.000534368	0.00244019		0.000853434	0.00236063		0.000990012	0.00169321		0.00409854	0.00317212		0.0176422	0.0169804		0.00249215	0.00350553
	0.120833	0.00412	0.00163	0.01232	0.01234	0.01118	-0.00087		0.00786	0.00134		-0.00165	0.01225		0.01236	0.00097		0.00515	0.01015		0.01599	0.01555			4.58333	0.00258764	0.00146981	0.000823913	0.00086881	0.000538578	0.00261836		0.000842018	0.00232764		0.000936769	0.00163015		0.0040793	0.00310795		0.0173875	0.0163592		0.00246915	0.00344523
	0.125	0.00522	0.00208	0.01269	0.01191	0.01108	-0.00163		0.00915	0.0005		-0.00238	0.01343		0.01208	0.00074		0.00507	0.00791		0.0153	0.01519			4.5875	0.00254962	0.00145694	0.000822248	0.000851246	0.000542282	0.00269298		0.000830674	0.0023033		0.00088683	0.00158043		0.0040572	0.00303741		0.0171347	0.0157681		0.00244774	0.00339668
	0.129167	0.0058	0.00229	0.0124	0.01161	0.01186	-0.00245		0.00973	9e-05		-0.0034	0.0144		0.01092	0.00099		0.00535	0.00636		0.01557	0.01545			4.59167	0.00251981	0.00143703	0.00081882	0.000839753	0.000545237	0.00267309		0.000820155	0.0022836		0.000840313	0.00154075		0.00403411	0.0029648		0.0168746	0.0152013		0.00242431	0.00336207
	0.133333	0.00519	0.00188	0.01145	0.01187	0.01306	-0.0028		0.00973	-1e-05		-0.00458	0.01484		0.00912	0.00126		0.00533	0.00571		0.01664	0.01593			4.59583	0.00249599	0.00141015	0.000814632	0.000833177	0.000548637	0.00258894		0.000810993	0.00226478		0.000797664	0.001508		0.00401115	0.00289638		0.0166052	0.0146533		0.00239577	0.00333706
	0.1375	0.00355	0.0013	0.01028	0.01274	0.01407	-0.00236		0.00944	-3e-05		-0.0056	0.01491		0.0073	0.00127		0.00436	0.00559		0.01769	0.01617			4.6	0.0024746	0.00137706	0.00081189	0.000830002	0.000555457	0.00247355		0.00080377	0.00224245		0.000758885	0.00147927		0.00398682	0.00283627		0.0163298	0.0141293		0.0023635	0.00331605
	0.141667	0.0017	0.00125	0.00961	0.01354	0.0141	-0.00138		0.00904	-5e-05		-0.00614	0.01466		0.00602	0.00108		0.00246	0.00534		0.01803	0.01601			4.60417	0.00245149	0.00133976	0.000811767	0.000828569	0.000570171	0.00236068		0.000798776	0.00221347		0.000723588	0.00145459		0.00395901	0.00278446		0.0160633	0.0136385		0.00233177	0.00329594
	0.145833	0.00039	0.00182	0.00988	0.0137	0.01295	-0.0006		0.00864	-6e-05		-0.00609	0.01424		0.00536	0.0009		0.00031	0.0044		0.01763	0.01551			4.60833	0.00242776	0.0013005	0.000814167	0.000827501	0.000599072	0.00229563		0.000794923	0.00217884		0.000691029	0.00143457		0.00392984	0.00273772		0.0158082	0.0132013		0.00230386	0.00327778
	0.15	-0.00045	0.00247	0.01084	0.01332	0.01138	-0.00063		0.00844	8e-05		-0.00558	0.01377		0.00485	0.00104		-0.00114	0.00262		0.01696	0.01496			4.6125	0.00240627	0.00126189	0.000817889	0.000826068	0.00064975	0.0023404		0.000788887	0.00214334		0.000661863	0.00142077		0.00390365	0.00269161		0.0155642	0.0128395		0.00227969	0.00326431
	0.154167	-0.00159	0.00266	0.01171	0.01281	0.01032	-0.0014		0.00853	0.00055		-0.00484	0.01338		0.00411	0.00161		-0.00131	0.00034		0.01638	0.01473			4.61667	0.00239015	0.00122572	0.000827341	0.000824691	0.000729188	0.00253673		0.000777519	0.00211235		0.000636715	0.00141428		0.00388168	0.00264611		0.0153179	0.012576		0.00225881	0.00325791
	0.158333	-0.00353	0.00231	0.01186	0.01238	0.01029	-0.00233		0.00871	0.00138		-0.00416	0.01302		0.00322	0.00232		-0.00046	-0.00181		0.01604	0.01498			4.62083	0.00237565	0.00119288	0.000859787	0.000824044	0.000838802	0.002833		0.000760553	0.00208876		0.000615793	0.00141446		0.0038607	0.00260233		0.0150569	0.0124207		0.00224071	0.0032554
	0.1625	-0.00583	0.00183	0.01125	0.01202	0.01127	-0.00291		0.00855	0.00238		-0.00379	0.01271		0.00261	0.00267		0.0004	-0.00334		0.01588	0.01524			4.625	0.00235842	0.00116343	0.000947429	0.000824887	0.000975294	0.00306723		0.000741913	0.00207346		0.000597847	0.00141845		0.00383885	0.00256177		0.0147747	0.012368		0.00222356	0.0032522
	0.166667	-0.00743	0.00159	0.01035	0.01157	0.01254	-0.00309		0.00804	0.00302		-0.00395	0.01247		0.00238	0.00223		0.00032	-0.00413		0.01573	0.01482			4.62917	0.00233591	0.00113668	0.00111189	0.000826152	0.00113712	0.00306762		0.000725746	0.00206468		0.000582311	0.0014228		0.00381651	0.00252341		0.0144771	0.0123936		0.00220376	0.00324957
	0.170833	-0.00752	0.00161	0.00975	0.01095	0.01334	-0.00321		0.0077	0.00291		-0.00464	0.01218		0.00216	0.0011		-0.00091	-0.00438		0.01541	0.0137			4.63333	0.00231026	0.00111137	0.0013253	0.000824859	0.00132958	0.00280215		0.000713797	0.0020574		0.000569157	0.00142472		0.00379553	0.00248635		0.0141789	0.012461		0.00218011	0.00325551
	0.175	-0.00601	0.00167	0.00973	0.01022	0.01326	-0.00362		0.00793	0.00216		-0.00566	0.01155		0.00166	-8e-05		-0.00283	-0.00413		0.0149	0.01268			4.6375	0.00228684	0.00108584	0.00149733	0.000817946	0.00154575	0.00240268		0.000704853	0.0020451		0.000558472	0.0014235		0.00377704	0.00245025		0.0138982	0.0125292		0.00215679	0.00330097
	0.179167	-0.00352	0.00172	0.01002	0.00946	0.01257	-0.00442		0.00847	0.0014		-0.00678	0.01047		0.00113	-0.00067		-0.00471	-0.00339		0.01447	0.0125			4.64167	0.00227204	0.00105803	0.00153271	0.000805863	0.00173865	0.00206412		0.000696587	0.00202679		0.000549812	0.0014197		0.00376041	0.00241443		0.0136338	0.0125651		0.00213858	0.00347161
	0.183333	-0.00095	0.00186	0.00998	0.00886	0.01206	-0.00531		0.00865	0.00113		-0.00774	0.00919		0.00106	-0.00056		-0.00609	-0.00237		0.0144	0.01297			4.64583	0.00226849	0.0010274	0.00141456	0.000790548	0.00182533	0.00194187		0.000687522	0.00200659		0.000542996	0.00141306		0.0037439	0.00237772		0.0133735	0.0125508		0.00212708	0.00393304
	0.1875	0.00098	0.00218	0.00924	0.0086	0.01217	-0.00582		0.00811	0.00141		-0.00833	0.00816		0.00159	-0.0002		-0.00694	-0.00149		0.0148	0.01326			4.65	0.00227265	0.000994483	0.00122225	0.000775007	0.00175265	0.00211544		0.000678118	0.00198852		0.000537937	0.00140252		0.00372925	0.00234011		0.013135	0.0124899		0.00212048	0.00486105
	0.191667	0.00207	0.00252	0.00802	0.00902	0.01284	-0.00569		0.00712	0.00181		-0.00835	0.00769		0.00242	0.00014		-0.0075	-0.00106		0.0154	0.0129			4.65417	0.00227549	0.000961436	0.00106541	0.00076031	0.00155589	0.00258603		0.000670022	0.00197133		0.000534395	0.00138806		0.00372826	0.00230312		0.0130286	0.0124006		0.00211568	0.00627551
	0.195833	0.00242	0.00268	0.00676	0.00999	0.0134	-0.00518		0.00627	0.00178		-0.00771	0.00782		0.00322	0.00057		-0.008	-0.00114		0.01571	0.01226			4.65833	0.00227407	0.000929494	0.0010112	0.000747665	0.00134057	0.00325921		0.000663987	0.0019539		0.00053136	0.00137224		0.00377257	0.00226915		0.0133328	0.0123062		0.00210961	0.00791394
	0.2	0.00226	0.00263	0.00582	0.01119	0.01311	-0.00487		0.00596	0.00086		-0.00663	0.00835		0.00389	0.00119		-0.00853	-0.00147		0.01544	0.01201			4.6625	0.00227022	0.000899056	0.00105973	0.000738363	0.0012046	0.00394469		0.000658654	0.00194047		0.000527431	0.00135848		0.00393394	0.00223985		0.0145231	0.012225		0.00210035	0.00939293
	0.204167	0.00195	0.00245	0.00543	0.01222	0.01209	-0.00524		0.00608	-0.00079		-0.00557	0.00891		0.00458	0.00176		-0.00902	-0.00172		0.01486	0.01223			4.66667	0.00226829	0.00087012	0.00116309	0.000734541	0.00118212	0.00441804		0.000652692	0.00193884		0.000522044	0.00134926		0.00433538	0.00221466		0.0170176	0.0121632		0.00208608	0.0105437
	0.208333	0.00182	0.00219	0.00563	0.01286	0.0109	-0.00633		0.00625	-0.00238		-0.00498	0.00918		0.00551	0.00188		-0.00951	-0.00182		0.01451	0.01241			4.67083	0.00226596	0.000843727	0.00125761	0.00074255	0.00123842	0.00452543		0.000645396	0.00195076		0.000515973	0.0013448		0.0051066	0.00219257		0.0206743	0.0121186		0.00206733	0.0114734
	0.2125	0.0019	0.00184	0.00624	0.01275	0.00995	-0.00793		0.00613	-0.00316		-0.00493	0.00914		0.00662	0.00149		-0.01018	-0.00192		0.01452	0.01205			4.675	0.00226038	0.000820936	0.00129538	0.000779363	0.00130545	0.0042606		0.000637567	0.00197936		0.000510289	0.00134336		0.0062656	0.0021739		0.0244051	0.0120862		0.00204742	0.0122368
	0.216667	0.00198	0.00139	0.00691	0.01222	0.00957	-0.00969		0.00574	-0.00312		-0.00517	0.00903		0.00764	0.00105		-0.01101	-0.002		0.01455	0.01132			4.67917	0.00225379	0.000802589	0.00126038	0.000884013	0.00132255	0.00374777		0.000630295	0.00204749		0.000505586	0.00134225		0.00761999	0.00215963		0.0267028	0.0120608		0.00203017	0.0126042
	0.220833	0.00199	0.00088	0.00742	0.01155	0.00954	-0.0112		0.00535	-0.00265		-0.00548	0.0092		0.00823	0.00094		-0.01169	-0.00175		0.01437	0.01094			4.68333	0.00225298	0.000788309	0.00116961	0.00112743	0.00126773	0.00316066		0.000624939	0.00223643		0.000501955	0.00133923		0.00883026	0.00214885		0.0268972	0.01204		0.0020177	0.0122565
	0.225	0.00199	0.00038	0.00781	0.01148	0.00997	-0.01216		0.00532	-0.00201		-0.00574	0.00992		0.00816	0.00108		-0.01174	-0.00102		0.01425	0.01142			4.6875	0.00225977	0.000777058	0.0010564	0.00161077	0.00115829	0.00263741		0.000621909	0.002701		0.000499574	0.0013341		0.00964009	0.00213938		0.0257275	0.0120239		0.00201685	0.011148
	0.229167	0.00193	4e-05	0.0081	0.01212	0.01047	-0.01249		0.00584	-0.00123		-0.00591	0.01113		0.00739	0.00125		-0.01096	-6e-05		0.01458	0.01247			4.69167	0.00226829	0.000767685	0.000952547	0.00244232	0.0010335	0.00224253		0.000619824	0.0036501		0.000498503	0.00132934		0.00999125	0.00213108		0.0244089	0.0120133		0.00204113	0.00965723
	0.233333	0.00159	-0.00014	0.00808	0.01322	0.01094	-0.01233		0.00679	-0.00035		-0.00589	0.01253		0.00612	0.00145		-0.00949	0.00078		0.01527	0.01329			4.69583	0.00227022	0.000759838	0.000875509	0.00368552	0.000928177	0.001974		0.000615801	0.00528558		0.000497848	0.00132816		0.00992124	0.00212538		0.0234289	0.0120088		0.00215999	0.00852283
	0.2375	0.00101	-0.00038	0.00753	0.01405	0.01101	-0.01196		0.00775	0.00036		-0.00566	0.01362		0.00484	0.00209		-0.0076	0.00138		0.01584	0.01335			4.7	0.00226535	0.000752676	0.000827684	0.00529747	0.000858839	0.00179603		0.000608554	0.00775712		0.000496092	0.00133119		0.00945687	0.00212614		0.0224213	0.0120111		0.00259577	0.00871768
	0.241667	0.00061	-0.00076	0.00674	0.01408	0.01076	-0.0117		0.0084	0.00053		-0.00542	0.01423		0.00407	0.00351		-0.00554	0.00175		0.01582	0.01276			4.70417	0.00226069	0.000744785	0.000802241	0.00708713	0.000822996	0.00167057		0.000598713	0.0111441		0.000492491	0.00133595		0.00865933	0.00215352		0.0209015	0.0120239		0.0037763	0.0113594
	0.245833	0.00089	-0.00108	0.00628	0.01329	0.01044	-0.01186		0.00879	-7e-05		-0.0054	0.01425		0.00392	0.0054		-0.0034	0.00192		0.01512	0.01205			4.70833	0.00226282	0.000733555	0.000789655	0.00874129	0.000808282	0.0015729		0.000588314	0.0153472		0.000487849	0.00133938		0.00770527	0.00228748		0.0188513	0.012051		0.00612979	0.0174656
	0.25	0.00186	-0.00098	0.00658	0.01233	0.01034	-0.01259		0.00914	-0.00131		-0.00555	0.01383		0.00411	0.00673		-0.00123	0.00204		0.01393	0.01165			4.7125	0.00226961	0.000717419	0.000783068	0.00991694	0.000800308	0.00149374		0.000579055	0.0198135		0.000483593	0.00134048		0.00690239	0.00275145		0.0167113	0.0120971		0.00961013	0.0274051
	0.254167	0.00303	-0.0003	0.00759	0.01186	0.01043	-0.01367		0.00949	-0.00273		-0.00563	0.01304		0.0043	0.00668		0.00078	0.0023		0.01268	0.01156			4.71667	0.00227701	0.000696949	0.000778709	0.01037	0.000790634	0.00143249		0.000572293	0.0234549		0.00048014	0.00134037		0.00666232	0.00396577		0.0150263	0.0121672		0.0134437	0.0402108
	0.258333	0.00384	0.0008	0.00886	0.01209	0.01066	-0.0145		0.00965	-0.0038		-0.00559	0.01225		0.00434	0.00542		0.00222	0.0026		0.01175	0.01161			4.72083	0.00228218	0.000674734	0.000780643	0.0100466	0.000776831	0.00139631		0.000568536	0.0251098		0.000476182	0.00134015		0.00753806	0.00642851		0.0141429	0.0122677		0.0167552	0.053329
	0.2625	0.00422	0.00194	0.00989	0.01258	0.01073	-0.01461		0.00931	-0.00404		-0.0056	0.0117		0.00421	0.00388		0.00265	0.00277		0.01135	0.01179			4.725	0.00228978	0.000653336	0.000806233	0.00909141	0.000762421	0.001405		0.000568875	0.0242553		0.000470408	0.00134044		0.0102267	0.0103578		0.0141658	0.0124006		0.019738	0.0632951
	0.266667	0.00454	0.00255	0.01033	0.01319	0.01052	-0.01414		0.00839	-0.00318		-0.00587	0.01191		0.00401	0.00296		0.002	0.00295		0.0113	0.01216			4.72917	0.00230235	0.00063437	0.000908812	0.00777185	0.000753536	0.00153322		0.000574523	0.0213594		0.000463444	0.00134225		0.015405	0.0152993		0.0151001	0.0125585		0.0239066	0.0672199
	0.270833	0.00509	0.00226	0.01014	0.01323	0.01021	-0.01377		0.00729	-0.00134		-0.00639	0.01277		0.00396	0.00291		0.00065	0.00345		0.01128	0.01264			4.73333	0.00231878	0.000618432	0.00120521	0.00637153	0.000764606	0.00198772		0.000592702	0.0176316		0.000458028	0.00134642		0.0232548	0.0200907		0.0171929	0.0127251		0.0307537	0.0641639
	0.275	0.00568	0.00138	0.00964	0.01288	0.01007	-0.01401		0.00654	0.00088		-0.00691	0.01418		0.00425	0.00341		-0.00067	0.00433		0.01116	0.01306			4.7375	0.00233601	0.000604992	0.00188795	0.00510377	0.000833823	0.00320339		0.000642681	0.0144961		0.000456629	0.00135284		0.0329339	0.0233274		0.0214175	0.0128842		0.0400491	0.0555122
	0.279167	0.0058	0.0007	0.00921	0.01254	0.00996	-0.01471		0.00638	0.00264		-0.0071	0.01575		0.00485	0.00404		-0.00134	0.00532		0.01118	0.01341			4.74167	0.00235142	0.000592503	0.00316224	0.00407807	0.00105659	0.00582777		0.000761328	0.0131901		0.000458891	0.00136032		0.0424367	0.0240211		0.0299217	0.0130283		0.0493874	0.0441007
	0.283333	0.00538	0.00074	0.00904	0.0127	0.00939	-0.01524		0.00653	0.0034		-0.00693	0.0167		0.00538	0.00459		-0.00116	0.00618		0.01159	0.01376			4.74583	0.00236176	0.000580589	0.0050978	0.00331312	0.00161679	0.010445		0.000988369	0.0145782		0.000462105	0.00136766		0.0492215	0.0220784		0.0459393	0.0131573		0.0554255	0.0328137
	0.2875	0.00483	0.00135	0.00895	0.01347	0.00821	-0.01521		0.0066	0.00324		-0.00663	0.01656		0.00537	0.00505		-0.00043	0.00688		0.01235	0.01385			4.75	0.0023642	0.000569779	0.00746537	0.00277377	0.00276725	0.0170415		0.00133209	0.0189779		0.000463831	0.00137452		0.051355	0.0183217		0.0725464	0.013275		0.0558595	0.0235414
	0.291667	0.0045	0.002	0.00868	0.01449	0.00687	-0.01476		0.00644	0.00261		-0.00631	0.01564		0.00484	0.00549		0.00037	0.00754		0.01307	0.01335			4.75417	0.00235902	0.000561136	0.00972242	0.00240477	0.00470245	0.0245661		0.00174347	0.0258914		0.000463801	0.00138205		0.0484601	0.0140403		0.110233	0.0133848		0.0506753	0.0169142
	0.295833	0.00433	0.00219	0.00808	0.01526	0.00604	-0.01439		0.00613	0.002		-0.0058	0.01487		0.00439	0.00602		0.00099	0.00837		0.01324	0.0124			4.75833	0.00235254	0.000553996	0.0112291	0.00215425	0.00734584	0.0310749		0.00214057	0.0338396		0.000462938	0.00139189		0.0418002	0.010376		0.154518	0.0134884		0.0419076	0.012657
	0.3	0.00414	0.00179	0.00735	0.01575	0.00599	-0.01449		0.00572	0.00169		-0.00506	0.01491		0.00446	0.00675		0.00145	0.00939		0.01269	0.01161			4.7625	0.0023501	0.000546834	0.0115789	0.00198143	0.01021	0.0346031		0.0024608	0.0406497		0.000461837	0.00140488		0.0335141	0.00797998		0.195729	0.0135875		0.0323143	0.0101088
	0.304167	0.00407	0.00087	0.00678	0.01591	0.00639	-0.01506		0.00513	0.00173		-0.00439	0.01524		0.00488	0.00762		0.00188	0.0104		0.01187	0.01142			4.76667	0.00235436	0.000538633	0.0107935	0.00185862	0.0125117	0.0341986		0.00267735	0.0442656		0.000460885	0.00142026		0.025585	0.00707818		0.22231	0.0136817		0.0240294	0.00861329
	0.308333	0.00438	-0.00028	0.00648	0.01582	0.00689	-0.01588		0.00438	0.002		-0.00424	0.01536		0.00528	0.00837		0.00243	0.01109		0.0114	0.01196			4.77083	0.00236014	0.000529857	0.00925461	0.00176926	0.0135443	0.0303564		0.00277173	0.0436692		0.000461123	0.00143615		0.0191903	0.0077984		0.226238	0.0137675		0.0179687	0.00770196
	0.3125	0.00507	-0.00134	0.00637	0.01515	0.00743	-0.01662		0.00381	0.00228		-0.00467	0.01496		0.00547	0.00895		0.00324	0.01129		0.01151	0.01308			4.775	0.00236166	0.000521878	0.00745956	0.00170946	0.0130543	0.024584		0.0027297	0.0392931		0.000463504	0.00145028		0.0146317	0.0104525		0.207103	0.0138404		0.0140254	0.00712391
	0.316667	0.00575	-0.00206	0.00643	0.01387	0.00805	-0.01699		0.00377	0.00249		-0.00536	0.01461		0.00537	0.00967		0.0043	0.01112		0.01187	0.01445			4.77917	0.00235598	0.000516219	0.00580126	0.00168445	0.0113396	0.0185386		0.00257138	0.0326769		0.000467849	0.00146042		0.011646	0.0155306		0.171946	0.0138976		0.011609	0.00681221
	0.320833	0.00614	-0.00229	0.00691	0.01239	0.00852	-0.01669		0.00416	0.00263		-0.00584	0.0148		0.00499	0.01072		0.00567	0.01083		0.01212	0.01561			4.78333	0.00234554	0.000513433	0.00447466	0.00170842	0.00902668	0.0133625		0.0023757	0.025646		0.000472849	0.00146492		0.00978631	0.023291		0.131251	0.0139425		0.0101049	0.00681598
	0.325	0.00639	-0.002	0.008	0.01171	0.0086	-0.01566		0.00454	0.00274		-0.00572	0.0161		0.00445	0.01156		0.00751	0.01064		0.0123	0.01611			4.7875	0.00233652	0.000512815	0.00351082	0.00179526	0.0067326	0.00950314		0.00226539	0.0195901		0.000476986	0.00146437		0.0086854	0.0331492		0.094074	0.0139811		0.00907978	0.00721825
	0.329167	0.00679	-0.00132	0.0094	0.01237	0.00829	-0.01428		0.0046	0.00283		-0.00496	0.01782		0.00401	0.01132		0.00981	0.01078		0.01266	0.01592			4.79167	0.00233429	0.000513102	0.0028498	0.00195487	0.00484152	0.0068986		0.00235857	0.0151635		0.000479515	0.0014613		0.00816939	0.043306		0.0652737	0.0140194		0.00831204	0.00807556
	0.333333	0.00717	-0.00064	0.01036	0.01373	0.0079	-0.01335		0.00439	0.00288		-0.00411	0.01914		0.004	0.00987		0.01216	0.01137		0.01336	0.0155			4.79583	0.00233987	0.000513743	0.00241005	0.00218412	0.00347373	0.00526317		0.00270913	0.012384		0.000480438	0.00145769		0.00824437	0.0511289		0.0455682	0.0140614		0.00773184	0.00935661
	0.3375	0.00696	-0.00048	0.01035	0.01519	0.00762	-0.0136		0.00424	0.0028		-0.0041	0.01911		0.00463	0.00807		0.01357	0.01237		0.01433	0.01544			4.8	0.00235416	0.000514892	0.00212181	0.00246387	0.00257488	0.00428972		0.00326738	0.0108891		0.000479872	0.00145415		0.00902167	0.0542536		0.0332962	0.0141064		0.0073575	0.0109142
	0.341667	0.00604	-0.00111	0.00958	0.01607	0.0074	-0.01499		0.00456	0.00242		-0.00521	0.0181		0.00591	0.00688		0.01332	0.01354		0.01529	0.01592			4.80417	0.00238082	0.000516263	0.00193734	0.00275863	0.00202626	0.0037417		0.00388069	0.0101874		0.000478206	0.00145146		0.0105903	0.0517809		0.02621	0.0141524		0.00722523	0.0124872
	0.345833	0.00511	-0.00226	0.00871	0.01651	0.00698	-0.01677		0.00547	0.00176		-0.00668	0.01699		0.00756	0.00656		0.0119	0.01456		0.01598	0.01653			4.80833	0.00242533	0.000516506	0.00182558	0.00302441	0.00171408	0.00346008		0.00435133	0.00981878		0.000475974	0.00145231		0.0129015	0.044701		0.0225274	0.0142101		0.00734759	0.0137554
	0.35	0.00503	-0.00341	0.00832	0.01657	0.00632	-0.01814		0.00657	0.00107		-0.00739	0.01651		0.00907	0.00679		0.0106	0.01527		0.0163	0.01673			4.8125	0.0025113	0.000514362	0.00176818	0.00322028	0.001555	0.00334578		0.00452211	0.00944868		0.000474188	0.00146226		0.0156912	0.0352906		0.0211312	0.0143128		0.00768647	0.0144452
	0.354167	0.00596	-0.00408	0.00853	0.01627	0.00575	-0.01878		0.00711	0.00077		-0.00689	0.01681		0.00987	0.00721		0.01024	0.01571		0.01629	0.01647			4.81667	0.00271497	0.000510361	0.00175457	0.00331891	0.00149473	0.00333527		0.00434469	0.00890268		0.00047398	0.00148978		0.0184999	0.0259447		0.0213696	0.0145392		0.00815644	0.0144263
	0.358333	0.00743	-0.00398	0.00902	0.01556	0.00556	-0.01873		0.00672	0.00112		-0.00562	0.01758		0.00962	0.00759		0.01063	0.01615		0.01585	0.01608			4.82083	0.00319602	0.00050605	0.00178099	0.00331107	0.00149853	0.00338709		0.00388927	0.00817389		0.000475855	0.00155775		0.020785	0.018262		0.0227458	0.0151069		0.00863536	0.0137493
	0.3625	0.00889	-0.00312	0.00934	0.01473	0.00577	-0.01809		0.0058	0.00202		-0.00451	0.01846		0.00857	0.00771		0.01114	0.01675		0.0149	0.01574			4.825	0.00413217	0.000502713	0.00184664	0.00320684	0.00154451	0.00348155		0.00329611	0.00736769		0.000479128	0.00175134		0.0221107	0.0127791		0.0247371	0.0165279		0.00900885	0.0126292
	0.366667	0.00996	-0.00191	0.00926	0.01389	0.00623	-0.01703		0.00514	0.00287		-0.00437	0.01888		0.00744	0.00742		0.01145	0.01732		0.01357	0.01539			4.82917	0.00550558	0.000500613	0.00195319	0.00302933	0.00161932	0.00361925		0.00270893	0.006631		0.00048273	0.00230817		0.0222885	0.00926327		0.0267689	0.0195718		0.00919458	0.0113593
	0.370833	0.01052	-0.00092	0.00873	0.01344	0.00691	-0.01601		0.00519	0.00293		-0.00539	0.01861		0.00686	0.00685		0.01173	0.01753		0.01222	0.01503			4.83333	0.00691132	0.000499662	0.00210313	0.00280929	0.00171766	0.0038213		0.00222603	0.00607296		0.000485735	0.00364629		0.021443	0.00717645		0.0283043	0.024759		0.00917051	0.0102665
	0.375	0.01063	-0.00039	0.0078	0.01363	0.00782	-0.01559		0.00574	0.00195		-0.00687	0.01831		0.00688	0.00646		0.01244	0.01746		0.01133	0.0149			4.8375	0.00769955	0.000499551	0.00229859	0.00257577	0.00184045	0.0041153		0.00188793	0.00573409		0.000487343	0.00613897		0.0199226	0.00602808		0.0290096	0.0315945		0.00897732	0.00968327
	0.379167	0.01054	-8e-05	0.00662	0.0146	0.00876	-0.01605		0.00627	0.00051		-0.00787	0.01843		0.00714	0.00674		0.0138	0.01746		0.01114	0.01516			4.84167	0.00748442	0.000499861	0.00253808	0.00235321	0.00199121	0.00452183		0.00168934	0.00559458		0.000487551	0.00961458		0.0181852	0.00551436		0.0288585	0.0384702		0.00871641	0.0100155
	0.383333	0.01058	0.00037	0.00556	0.01557	0.00936	-0.01726		0.00642	-0.00046		-0.00791	0.01916		0.0074	0.00787		0.01547	0.01768		0.0116	0.01578			4.84583	0.00647264	0.000502801	0.00281579	0.00215962	0.00217249	0.00504394		0.00159797	0.00559659		0.000488146	0.0130207		0.0166465	0.00550585		0.0281644	0.0437036		0.00854122	0.0118819
	0.3875	0.01081	0.00104	0.00501	0.01613	0.00946	-0.0186		0.00623	-0.00045		-0.0071	0.01966		0.00772	0.0096		0.01668	0.01797		0.01247	0.01657			4.85	0.00524067	0.000522651	0.00312057	0.00200624	0.00238352	0.00566673		0.00157169	0.00567011		0.000492551	0.0148842		0.0156192	0.00595685		0.0274582	0.0465424		0.00866422	0.0163002
	0.391667	0.0111	0.00163	0.0051	0.01603	0.00933	-0.01927		0.00604	0.00038		-0.00574	0.01936		0.00809	0.01136		0.01683	0.01814		0.01339	0.01724			4.85417	0.00430432	0.000596416	0.0034404	0.0019017	0.00261975	0.00636287		0.00156999	0.00576684		0.000503741	0.014467		0.0152782	0.00681576		0.027333	0.0469331		0.00934964	0.02486
	0.395833	0.01139	0.00172	0.00562	0.01573	0.00929	-0.01895		0.00602	0.00144		-0.00404	0.01839		0.00837	0.01275		0.01587	0.01824		0.01409	0.01749			4.85833	0.00397361	0.000775267	0.00376312	0.00185289	0.00287389	0.00710268		0.00156253	0.00587034		0.000527044	0.0125093		0.0156877	0.00795912		0.0283159	0.0448806		0.0109208	0.0397814
	0.4	0.01168	0.00098	0.00639	0.01553	0.00935	-0.01816		0.00596	0.00206		-0.00231	0.01739		0.00845	0.01379		0.01452	0.01851		0.0144	0.01721			4.8625	0.00458038	0.00108195	0.0040807	0.00186925	0.00313989	0.00785611		0.00153655	0.00601738		0.000585168	0.010874		0.0168256	0.00919403		0.0308589	0.0405495		0.0137231	0.063769
	0.404167	0.01186	-0.00052	0.00742	0.01593	0.00935	-0.01778		0.00552	0.0021		-0.00109	0.01682		0.00849	0.01468		0.01362	0.01909		0.01441	0.01659			4.86667	0.00682119	0.00145279	0.00438888	0.00195808	0.0034135	0.00860135		0.00149721	0.00630129		0.00073966	0.0116405		0.0186147	0.0103068		0.0353726	0.0347097		0.0180699	0.0995497
	0.408333	0.01176	-0.00226	0.00854	0.01687	0.00911	-0.01826		0.00465	0.002		-0.00076	0.01681		0.00877	0.01546		0.01354	0.01982		0.01433	0.01598			4.87083	0.0119298	0.00174141	0.00468555	0.00212373	0.00369312	0.00932117		0.00146373	0.00691115		0.00108775	0.0164169		0.0209362	0.0111658		0.0422257	0.0286304		0.0241602	0.149156
	0.4125	0.01126	-0.0035	0.00936	0.01792	0.0086	-0.01932		0.0037	0.00206		-0.00127	0.01671		0.00939	0.01603		0.01415	0.02033		0.0143	0.01566			4.875	0.0213706	0.00181767	0.00497193	0.00236158	0.00397764	0.010004		0.0014601	0.00818343		0.00170021	0.0258517		0.0236509	0.0118138		0.051731	0.0234751		0.032005	0.213142
	0.416667	0.01035	-0.00393	0.00951	0.0182	0.00795	-0.02036		0.0032	0.00198		-0.00225	0.01625		0.01009	0.0163		0.01497	0.02035		0.01444	0.0157			4.87917	0.0359379	0.00167622	0.00524906	0.00265884	0.0042659	0.0106406		0.00150499	0.0106832		0.00251332	0.0390758		0.0266109	0.0125456		0.0640443	0.0198304		0.0413919	0.290067
	0.420833	0.00918	-0.00376	0.00895	0.01764	0.00742	-0.02092		0.00329	0.00133		-0.00335	0.01542		0.01048	0.01635		0.01541	0.01995		0.01488	0.01593			4.88333	0.0545663	0.00143084	0.00551793	0.00299544	0.00455625	0.011225		0.00160242	0.0152907		0.0032853	0.05336		0.0296828	0.0139318		0.0790897	0.0177118		0.0519147	0.376482
	0.425	0.00805	-0.00333	0.00791	0.01671	0.0071	-0.02079		0.0036	7e-05		-0.00438	0.01498		0.01034	0.0163		0.01518	0.01935		0.0155	0.0162			4.8875	0.0737397	0.00121169	0.00577807	0.00334802	0.00484617	0.0117582		0.00173729	0.0232675		0.00373142	0.064708		0.0327564	0.0167995		0.0964434	0.0168519		0.0630587	0.467515
	0.429167	0.00737	-0.00278	0.00654	0.01597	0.00683	-0.02011		0.00366	-0.00132		-0.00518	0.01487		0.00971	0.01619		0.01458	0.01857		0.01595	0.01649			4.89167	0.0883447	0.00108591	0.00602549	0.00369418	0.00513215	0.0122424		0.00187949	0.0362443		0.00377205	0.0695213		0.0357627	0.0221595		0.115285	0.0169495		0.0743096	0.557859
	0.433333	0.00749	-0.00207	0.00502	0.01553	0.00642	-0.01939		0.00347	-0.00237		-0.00553	0.01535		0.0089	0.01602		0.01418	0.01747		0.01588	0.01672			4.89583	0.0939118	0.00105401	0.00625621	0.00401498	0.00541041	0.0126805		0.00199371	0.056079		0.00370035	0.0664036		0.0386727	0.031088		0.134488	0.0177787		0.0852426	0.64282
	0.4375	0.00818	-0.0012	0.00372	0.01548	0.00588	-0.01917		0.00345	-0.00286		-0.00531	0.01594		0.00829	0.01599		0.01411	0.01609		0.01527	0.01679			4.9	0.0889057	0.00109086	0.0064662	0.00429597	0.00567793	0.0130747		0.00205338	0.0845517		0.00417091	0.0567915		0.041481	0.0445685		0.152793	0.0192276		0.0955818	0.71908
	0.441667	0.00869	-0.00032	0.00322	0.01548	0.00544	-0.01946		0.00381	-0.00283		-0.0048	0.01636		0.00797	0.01635		0.01398	0.01474		0.01441	0.01668			4.90417	0.0754542	0.00117793	0.00665362	0.00452915	0.00593085	0.0134251		0.00204853	0.122945		0.00605653	0.0439929		0.0441894	0.0633132		0.169092	0.0213681		0.105204	0.784917
	0.445833	0.00832	0.00019	0.00377	0.01568	0.00543	-0.01993		0.00434	-0.0023		-0.00456	0.01629		0.0076	0.01688		0.01343	0.0137		0.01386	0.01651			4.90833	0.0580392	0.00132449	0.00681875	0.00471229	0.00616636	0.013733		0.00199014	0.171606		0.0101481	0.0314247		0.0467887	0.0876129		0.182594	0.0245748		0.114116	0.839982
	0.45	0.00718	0.0001	0.00494	0.0157	0.00601	-0.02051		0.0047	-0.00143		-0.00506	0.01577		0.00689	0.01703		0.01258	0.01297		0.0141	0.01629			4.9125	0.0411914	0.0015873	0.00696288	0.00484948	0.00638232	0.0140042		0.00190732	0.229695		0.016671	0.0212706		0.0492632	0.117271		0.192923	0.0295973		0.122418	0.884843
	0.454167	0.00584	-0.00035	0.00607	0.01552	0.00692	-0.02131		0.00479	-0.00064		-0.00632	0.01503		0.00596	0.01648		0.0118	0.01239		0.01511	0.01608			4.91667	0.0277578	0.0020952	0.00708985	0.00494528	0.00657848	0.0142545		0.00184592	0.295224		0.0248019	0.0141658		0.0515861	0.151652		0.200106	0.0374266		0.130252	0.920522
	0.458333	0.00472	-0.00065	0.00682	0.01514	0.00756	-0.02226		0.00477	-0.00036		-0.00792	0.01421		0.00526	0.01554		0.01126	0.01177		0.01622	0.01604			4.92083	0.0185311	0.00303619	0.00720489	0.00500589	0.00675618	0.0145048		0.00187123	0.36543		0.0326295	0.00968513		0.0537329	0.189839		0.204456	0.0487641		0.137774	0.948176
	0.4625	0.00367	-0.00049	0.00722	0.01466	0.00732	-0.02312		0.0047	-0.00059		-0.00933	0.01347		0.00518	0.01468		0.01069	0.01084		0.01662	0.01644			4.925	0.0129278	0.00456312	0.00731594	0.00503638	0.00691702	0.0147738		0.0020758	0.437323		0.0378445	0.0070298		0.0556725	0.230831		0.206453	0.0631904		0.145124	0.968896
	0.466667	0.00233	-0.00015	0.00736	0.01425	0.00613	-0.02368		0.00448	-0.00094		-0.01022	0.01323		0.00565	0.01392		0.00978	0.0092		0.016	0.01726			4.92917	0.00995041	0.00662952	0.00743111	0.00504456	0.00706434	0.0150739		0.00258917	0.508194		0.0388669	0.00550226		0.0573721	0.273736		0.206579	0.0785109		0.152406	0.983653
	0.470833	0.0007	-0.0001	0.00725	0.014	0.00459	-0.02369		0.00409	-0.00095		-0.01059	0.01339		0.00616	0.013		0.00869	0.00651		0.01452	0.01802			4.93333	0.00885894	0.00887446	0.00755783	0.00503793	0.00720279	0.0154106		0.0035826	0.575927		0.035637	0.00465834		0.0588009	0.317887		0.205271	0.0909943		0.159673	0.993281
	0.475	-0.00065	-0.0004	0.00689	0.0141	0.0035	-0.02295		0.00346	-0.00051		-0.01059	0.01397		0.00631	0.01179		0.00781	0.00292		0.01259	0.01818			4.9375	0.00942221	0.0107025	0.00770275	0.00502444	0.00733912	0.015784		0.0052615	0.639116		0.0295201	0.00427131		0.0599497	0.362874		0.20288	0.0967729		0.166935	0.998511
	0.479167	-0.0011	-0.0008	0.00655	0.01431	0.00332	-0.02166		0.00271	0.00012		-0.01032	0.01434		0.00619	0.01052		0.00726	-0.00089		0.01078	0.0177			4.94167	0.0118228	0.0115635	0.00787025	0.00500755	0.00748132	0.0161854		0.00783952	0.696999		0.0224671	0.00422329		0.0608264	0.408488		0.199688	0.0937393		0.174158	1
	0.483333	-0.00048	-0.00116	0.0066	0.01461	0.00377	-0.02031		0.00225	0.00059		-0.00969	0.01454		0.00615	0.00954		0.00672	-0.00414		0.00963	0.01706			4.94583	0.0163603	0.0112415	0.00806353	0.00498768	0.00763712	0.0166012		0.0114916	0.749286		0.016092	0.00442079		0.0614485	0.454629		0.195915	0.0826791		0.181276	0.998364
	0.4875	0.00069	-0.0016	0.00701	0.01509	0.00425	-0.01939		0.0025	0.00072		-0.00862	0.0142		0.00632	0.00898		0.00573	-0.00641		0.00927	0.01678			4.95	0.0230419	0.0099409	0.00828291	0.00496169	0.00781281	0.017013		0.0162981	0.795949		0.0112027	0.0047553		0.0618255	0.501217		0.191725	0.066836		0.188196	0.994202
	0.491667	0.00161	-0.00216	0.00739	0.01588	0.00434	-0.01908		0.0034	0.00057		-0.00723	0.01353		0.00666	0.00869		0.00406	-0.00763		0.00949	0.01693			4.95417	0.0312366	0.00812475	0.00852289	0.00492594	0.0080105	0.017406		0.0221999	0.83705		0.00786906	0.00511899		0.0619784	0.548111		0.187279	0.0502612		0.194812	0.988085
	0.495833	0.00166	-0.00264	0.00742	0.0165	0.00413	-0.01916		0.00451	0.00031		-0.00596	0.01233		0.00708	0.00839		0.00201	-0.00788		0.01025	0.01727			4.95833	0.0395953	0.00626859	0.00877433	0.00487325	0.00822971	0.0177642		0.0289947	0.872695		0.00575728	0.00546172		0.0619369	0.595056		0.182711	0.0361045		0.201007	0.980501
	0.5	0.00097	-0.00279	0.00725	0.01651	0.00402	-0.01921		0.00541	-1e-05		-0.0054	0.01079		0.00757	0.008		0.00021	-0.00752		0.0116	0.01773			4.9625	0.0463824	0.00468726	0.00902445	0.00479463	0.00846671	0.0180742		0.0363734	0.903062		0.0044515	0.00587549		0.0617571	0.64166		0.178141	0.0257952		0.206673	0.9718
	0.504167	0.00027	-0.00256	0.00733	0.01563	0.00429	-0.01903		0.00599	-0.00052		-0.00583	0.00923		0.00812	0.00768		-0.00089	-0.00724		0.01327	0.01837			4.96667	0.0500982	0.00350544	0.00926191	0.00467753	0.00871478	0.0183243		0.0439918	0.928426		0.00362226	0.00668592		0.061491	0.687398		0.173655	0.0192567		0.211724	0.962146
	0.508333	0.00014	-0.00217	0.00784	0.01397	0.00492	-0.01877		0.00642	-0.00111		-0.00679	0.00818		0.00856	0.00772		-0.00146	-0.0079		0.0146	0.01915			4.97083	0.0500731	0.00271326	0.00947382	0.00451268	0.00896374	0.0185041		0.0515413	0.949133		0.00306887	0.00851736		0.0611887	0.731642		0.169305	0.0156357		0.216126	0.951516
	0.5125	0.00049	-0.00182	0.00841	0.01202	0.0057	-0.01881		0.0069	-0.00128		-0.00755	0.00773		0.00849	0.00811		-0.00197	-0.01003		0.01519	0.01979			4.975	0.0467116	0.00224359	0.00964903	0.00429439	0.00920104	0.018591		0.058802	0.965576		0.00269111	0.0123029		0.0608872	0.773722		0.165106	0.0139822		0.219892	0.939668
	0.516667	0.00081	-0.00145	0.0086	0.01017	0.00637	-0.01935		0.00723	-0.00052		-0.00788	0.00779		0.0076	0.00831		-0.00276	-0.01344		0.01525	0.02004			4.97917	0.041271	0.0020196	0.00977059	0.00402473	0.00941391	0.0185292		0.0656518	0.978179		0.0024499	0.0191959		0.0606174	0.812965		0.161049	0.0135909		0.223096	0.926121
	0.520833	0.00082	-0.00099	0.0085	0.0089	0.00672	-0.0202		0.00705	0.00122		-0.0083	0.008		0.00612	0.00762		-0.00388	-0.01713		0.01524	0.01986			4.98333	0.0353848	0.00197444	0.00980943	0.00371267	0.00959155	0.0182112		0.0720453	0.987407		0.00233046	0.030358		0.0604003	0.848733		0.1571	0.0140366		0.225857	0.910159
	0.525	0.00056	-0.00055	0.00859	0.00812	0.00666	-0.021		0.00644	0.00337		-0.00931	0.00809		0.00473	0.00586		-0.00531	-0.01984		0.01547	0.01941			4.9875	0.0306136	0.0020515	0.00971388	0.00337877	0.00972211	0.0174892		0.0779769	0.993751		0.0023182	0.0466638		0.0602455	0.880443		0.153189	0.015067		0.228346	0.890899
	0.529167	0.00016	-0.00044	0.00912	0.00765	0.00617	-0.02155		0.00586	0.00481		-0.01075	0.00799		0.00393	0.00373		-0.0071	-0.021		0.01595	0.01882			4.99167	0.0282404	0.00220268	0.0094141	0.00304995	0.00978981	0.016219		0.0834612	0.997705		0.00238445	0.0684211		0.0601423	0.907616		0.14921	0.0165004		0.230771	0.867375
	0.533333	-0.0002	-0.00077	0.00986	0.00745	0.00537	-0.02191		0.00566	0.00456		-0.01177	0.00786		0.00359	0.00226		-0.00914	-0.02113		0.01636	0.01813			4.99583	0.0292872	0.00238783	0.00883996	0.0027543	0.00976506	0.0143438		0.0885322	0.999687		0.0024885	0.0952456		0.0600448	0.929955		0.145047	0.0181987		0.233386	0.838663
	0.5375	-0.00036	-0.00118	0.01027	0.00743	0.00447	-0.02219		0.00579	0.00263		-0.01164	0.00792		0.00332	0.00194		-0.01099	-0.02113		0.01622	0.01741			5	0.0346261	0.0025772	0.00795554	0.00250352	0.00960161	0.0119682		0.0932403	1		0.00258296	0.126169		0.0598827	0.947414		0.140606	0.0201164		0.236469	0.803976
	0.541667	-0.00021	-0.00102	0.00988	0.00758	0.0037	-0.02241		0.00592	8e-05		-0.01028	0.00824		0.00288	0.00225		-0.01215	-0.02145		0.01535	0.01671			5.00417	0.0450273	0.00275283	0.00679002	0.00228574	0.0092398	0.00936603		0.0976366	0.998797		0.00263168	0.159937		0.059576	0.960221		0.135844	0.0223972		0.240297	0.762754
	0.545833	2e-05	-7e-05	0.00854	0.0076	0.0033	-0.02264		0.00586	-0.0018		-0.00839	0.00861		0.00228	0.00219		-0.01261	-0.02177		0.01413	0.01609			5.00833	0.0610883	0.00290787	0.0054526	0.00206565	0.00862749	0.00689914		0.10176	0.996071		0.00261766	0.195368		0.0590471	0.968853		0.130737	0.0254475		0.245122	0.714708
	0.55	-8e-05	0.00125	0.00645	0.00713	0.00359	-0.02303		0.00571	-0.00237		-0.00688	0.00873		0.00162	0.00126		-0.01296	-0.02158		0.0132	0.01564			5.0125	0.0830659	0.00304373	0.00410813	0.00181394	0.00774448	0.00487278		0.105638	0.991633		0.00255615	0.231604		0.0582127	0.97399		0.125303	0.0299371		0.251145	0.659996
	0.554167	-0.00098	0.00225	0.00429	0.00599	0.0048	-0.02359		0.0058	-0.00179		-0.00641	0.0085		0.0009	-0.00014		-0.01384	-0.02089		0.01294	0.01549			5.01667	0.110715	0.00316677	0.00292868	0.00153403	0.00662165	0.00342499		0.109301	0.985062		0.00249022	0.26818		0.0569849	0.976479		0.119541	0.0366914		0.258483	0.599464
	0.558333	-0.00281	0.00257	0.00287	0.00437	0.00686	-0.02413		0.00623	-0.0007		-0.00706	0.00794		5e-05	-0.00131		-0.0154	-0.02027		0.01319	0.01561			5.02083	0.143217	0.00328275	0.0020314	0.00126616	0.00534184	0.00251452		0.112782	0.975681		0.00248957	0.304928		0.0552762	0.97728		0.113483	0.0464966		0.26714	0.534941
	0.5625	-0.00509	0.00226	0.00262	0.00274	0.00939	-0.02445		0.00675	0.00038		-0.00823	0.0072		-0.00076	-0.00191		-0.01717	-0.02035		0.01351	0.01576			5.025	0.179264	0.00339697	0.00144279	0.00105273	0.00403303	0.00199749		0.116123	0.962554		0.00264198	0.341811		0.0530197	0.977389		0.107219	0.0598776		0.276962	0.469296
	0.566667	-0.00691	0.00152	0.00322	0.00176	0.01184	-0.02449		0.00697	0.00123		-0.00901	0.00654		-0.00115	-0.00225		-0.01859	-0.02145		0.01364	0.01571			5.02917	0.217263	0.0035122	0.00110724	0.000911355	0.00284891	0.00172175		0.119364	0.944593		0.00304509	0.378777		0.0501859	0.977713		0.101137	0.0769269		0.287596	0.40602
	0.570833	-0.00759	0.00046	0.004	0.0017	0.01371	-0.02438		0.00685	0.00167		-0.00882	0.00628		-0.00096	-0.00273		-0.01967	-0.02347		0.01367	0.01542			5.03333	0.255594	0.00362987	0.00093663	0.000830423	0.00192175	0.00157428		0.122541	0.920714		0.00379335	0.415676		0.0468281	0.978974		0.0962212	0.0972451		0.298465	0.348188
	0.575	-0.00727	-0.00077	0.00457	0.00224	0.01466	-0.02423		0.00661	0.0015		-0.00786	0.00642		-0.00059	-0.0035		-0.0211	-0.02593		0.01376	0.01498			5.0375	0.292848	0.00374923	0.000852343	0.000787681	0.00130408	0.00148826		0.125674	0.890013		0.004965	0.452245		0.0431271	0.981586		0.0940552	0.120015		0.30878	0.297102
	0.579167	-0.00672	-0.00195	0.00505	0.00277	0.01466	-0.02424		0.00636	0.00065		-0.00689	0.00664		-0.00052	-0.00454		-0.02349	-0.02833		0.01392	0.01451			5.04167	0.327992	0.00386931	0.000807825	0.000763373	0.000956249	0.00142819		0.128761	0.851932		0.00660485	0.488158		0.0394433	0.985578		0.0957975	0.144187		0.317569	0.251505
	0.583333	-0.00663	-0.00273	0.00576	0.00278	0.01388	-0.02458		0.006	-0.00059		-0.00645	0.00652		-0.00076	-0.00583		-0.02671	-0.03063		0.01404	0.01407			5.04583	0.360429	0.00399002	0.000783092	0.000748452	0.000788488	0.0013782		0.131773	0.806396		0.00871547	0.523093		0.0362304	0.990527		0.100211	0.168718		0.323732	0.208465
	0.5875	-0.0071	-0.00294	0.00672	0.00222	0.01253	-0.02532		0.00542	-0.00198		-0.00644	0.00582		-0.00098	-0.00741		-0.02999	-0.03309		0.01389	0.0136			5.05	0.389954	0.00411081	0.000775746	0.000739291	0.000715082	0.00133615		0.13465	0.753954		0.0112489	0.556782		0.0337481	0.995536		0.10263	0.19278		0.326126	0.165967
	0.591667	-0.00768	-0.0027	0.00758	0.00163	0.01085	-0.02632		0.00467	-0.00341		-0.00635	0.00475		-0.00107	-0.00919		-0.0326	-0.03566		0.01316	0.01307			5.05417	0.416653	0.00423046	0.000787181	0.0007353	0.000682112	0.00130565		0.137301	0.695956		0.0141206	0.58903		0.0316613	0.99926		0.0974093	0.215893		0.323669	0.125355
	0.595833	-0.00791	-0.00233	0.008	0.00166	0.00902	-0.02741		0.00388	-0.00488		-0.00596	0.00382		-0.00125	-0.01078		-0.03426	-0.03784		0.0119	0.01247			5.05833	0.440787	0.00434744	0.000817326	0.000735469	0.00066665	0.00129109		0.139595	0.635097		0.0172243	0.619723		0.0290346	1		0.0828715	0.237939		0.315497	0.0907506
	0.6	-0.00778	-0.00208	0.00794	0.00246	0.00704	-0.02837		0.00341	-0.00605		-0.00558	0.00357		-0.00181	-0.01155		-0.03514	-0.03918		0.01075	0.01184			5.0625	0.462675	0.00446314	0.000859885	0.000739993	0.000663857	0.00129208		0.14137	0.576942		0.0204551	0.648825		0.0250419	0.995845		0.0633193	0.259086		0.301113	0.0656123
	0.604167	-0.00756	-0.00196	0.00779	0.00355	0.00495	-0.02912		0.00352	-0.0063		-0.00581	0.00411		-0.00277	-0.01114		-0.03563	-0.03969		0.0104	0.01122			5.06667	0.482646	0.00457983	0.000903669	0.000749491	0.000674644	0.00130328		0.142431	0.532443		0.0237195	0.676371		0.0198669	0.984896		0.0453413	0.27966		0.280547	0.0501286
	0.608333	-0.00741	-0.00188	0.00787	0.00426	0.00302	-0.02982		0.00397	-0.00521		-0.00685	0.00506		-0.00393	-0.00981		-0.03603	-0.03968		0.01095	0.01082			5.07083	0.501022	0.0046999	0.000935773	0.000764048	0.00069796	0.00131483		0.142565	0.517791		0.0269437	0.702463		0.0146506	0.965481		0.0329085	0.300039		0.254484	0.0417436
	0.6125	-0.00737	-0.00186	0.00828	0.00419	0.00176	-0.03072		0.00403	-0.00295		-0.00824	0.00578		-0.00496	-0.00835		-0.03653	-0.03947		0.01191	0.01088			5.075	0.518121	0.00482323	0.000945568	0.000782314	0.000727468	0.00131567		0.141554	0.545182		0.0300733	0.727241		0.0105395	0.936359		0.0260448	0.320566		0.224342	0.0373083
	0.616667	-0.00745	-0.00203	0.00888	0.00345	0.0015	-0.03184		0.0033	-0.00027		-0.00912	0.00588		-0.00556	-0.00759		-0.03725	-0.03937		0.01272	0.01144			5.07917	0.534257	0.00494885	0.000929381	0.000802968	0.000752989	0.001298		0.139192	0.604522		0.0330734	0.75086		0.00792659	0.896782		0.0227173	0.341514		0.192199	0.0346069
	0.620833	-0.00759	-0.00225	0.00945	0.00253	0.00207	-0.03293		0.00222	0.00194		-0.00892	0.00557		-0.00558	-0.00782		-0.03832	-0.03953		0.01303	0.01211			5.08333	0.549738	0.00507587	0.000891132	0.000824719	0.000764667	0.00126197		0.13531	0.65289		0.0359237	0.773467		0.00652677	0.846498		0.02097	0.363072		0.160503	0.032572
	0.625	-0.0075	-0.00215	0.00967	0.0021	0.00292	-0.03378		0.00162	0.00316		-0.00787	0.00545		-0.00515	-0.0087		-0.03956	-0.03965		0.01285	0.01233			5.0875	0.564865	0.00520485	0.000840932	0.000846441	0.000757361	0.00121523		0.129809	0.635572		0.0386174	0.795201		0.00584555	0.785746		0.0197556	0.385344		0.131551	0.0308449
	0.629167	-0.00689	-0.00159	0.0093	0.00257	0.00345	-0.03428		0.00186	0.00347		-0.0066	0.00595		-0.00473	-0.00969		-0.04055	-0.0392		0.01254	0.01186			5.09167	0.57994	0.00533649	0.000790169	0.000866983	0.000732426	0.00116864		0.122688	0.531987		0.0411564	0.816192		0.00552231	0.715408		0.0187239	0.408346		0.106819	0.0293399
	0.633333	-0.00587	-0.0009	0.00847	0.00381	0.00334	-0.0344		0.0026	0.00365		-0.00572	0.00705		-0.00475	-0.01051		-0.04079	-0.03796		0.01253	0.01101			5.09583	0.595291	0.00547186	0.000748638	0.000885671	0.000696543	0.00113207		0.114067	0.376964		0.0435524	0.83656		0.00538999	0.637312		0.0178271	0.432005		0.0864506	0.0280312
	0.6375	-0.00476	-0.00057	0.00752	0.00531	0.0028	-0.03417		0.00329	0.00466		-0.00542	0.0086		-0.00532	-0.01115		-0.04004	-0.03628		0.01308	0.01041			5.1	0.61128	0.0056116	0.000722044	0.000902503	0.000658656	0.00111174		0.104196	0.229476		0.0458207	0.856408		0.0053916	0.554539		0.0170999	0.456167		0.0693431	0.0268856
	0.641667	-0.00384	-0.00071	0.00674	0.00645	0.00245	-0.03362		0.00371	0.00698		-0.00546	0.01047		-0.00609	-0.01155		-0.03855	-0.03474		0.01404	0.01055			5.10417	0.628264	0.00575774	0.000713351	0.000917594	0.000627427	0.00111011		0.0934546	0.12721		0.0479817	0.875821		0.00549053	0.4714		0.0165852	0.480602		0.0540976	0.0258471
	0.645833	-0.00319	-0.00102	0.00625	0.00698	0.00259	-0.03277		0.00376	0.0101		-0.00549	0.01229		-0.00662	-0.01157		-0.03688	-0.03369		0.01488	0.01143			5.10833	0.64655	0.00591166	0.000722387	0.000930717	0.000609698	0.00112724		0.0823298	0.0727169		0.0500569	0.894831		0.00564036	0.392697		0.0163017	0.505024		0.0402848	0.0248447
	0.65	-0.00287	-0.00114	0.00589	0.0071	0.0029	-0.03178		0.0034	0.01252		-0.00536	0.0135		-0.00673	-0.01136		-0.03552	-0.03299		0.015	0.01248			5.1125	0.666379	0.00607769	0.000747218	0.000940918	0.000610021	0.00116272		0.0713724	0.0493091		0.0520687	0.913362		0.00577827	0.322169		0.0162213	0.529123		0.0287369	0.0238189
	0.654167	-0.00293	-0.00097	0.00533	0.00723	0.00293	-0.03085		0.00276	0.01269		-0.0052	0.01362		-0.00652	-0.01127		-0.03462	-0.0323		0.01424	0.01282			5.11667	0.68794	0.00625935	0.000783337	0.000946622	0.000629572	0.00121558		0.0611174	0.0401922		0.0540387	0.931206		0.00584443	0.260788		0.0162789	0.552584		0.020513	0.0227316
	0.658333	-0.00336	-0.00067	0.00442	0.00753	0.0027	-0.03008		0.00214	0.01027		-0.00512	0.01256		-0.00622	-0.01142		-0.0343	-0.03145		0.01316	0.01211			5.12083	0.711371	0.00646141	0.000824501	0.000946763	0.000665132	0.00128048		0.0519516	0.0360289		0.0559857	0.948041		0.00579403	0.206458		0.0163924	0.575109		0.0157726	0.021585
	0.6625	-0.00407	-0.00033	0.00342	0.0078	0.0025	-0.02929		0.00179	0.00626		-0.00509	0.01072		-0.00606	-0.01165		-0.03461	-0.03058		0.01255	0.01083			5.125	0.736738	0.00668732	0.000861967	0.000941339	0.000709354	0.00134548		0.0439629	0.033367		0.0579242	0.963467		0.00561951	0.156413		0.0164672	0.596426		0.0136796	0.0204066
	0.666667	-0.00471	1e-05	0.00277	0.00783	0.00245	-0.02851		0.00164	0.00208		-0.00487	0.0087		-0.00617	-0.0118		-0.03522	-0.02991		0.01274	0.00968			5.12917	0.764013	0.00694356	0.000888022	0.000931167	0.000752524	0.00139562		0.0368761	0.0312651		0.0598639	0.977013		0.00535089	0.110736		0.0164359	0.616303		0.0130358	0.0192469
	0.670833	-0.00477	0.0002	0.00273	0.00763	0.00228	-0.02818		0.00156	-0.00135		-0.0043	0.00698		-0.0065	-0.01191		-0.03563	-0.0295		0.01336	0.00908			5.13333	0.793065	0.00723882	0.000896543	0.000917903	0.000785048	0.00141931		0.0302222	0.029491		0.0618138	0.988109		0.00503944	0.0728292		0.0162713	0.634544		0.0128692	0.0181618
	0.675	-0.004	0	0.00311	0.00718	0.00182	-0.02871		0.00168	-0.00384		-0.00349	0.00583		-0.00659	-0.01195		-0.03562	-0.02926		0.01367	0.00901			5.1375	0.823607	0.00758642	0.000886748	0.000904021	0.000800065	0.0014124		0.0237284	0.0279467		0.0637827	0.99605		0.00473805	0.0458858		0.0159907	0.651007		0.012621	0.0172003
	0.679167	-0.00266	-0.00046	0.00362	0.00665	0.00118	-0.02994		0.00225	-0.00541		-0.00278	0.00543		-0.00597	-0.01183		-0.0354	-0.02909		0.01335	0.0091			5.14167	0.855155	0.0079993	0.000860693	0.000892078	0.000795127	0.00137805		0.0176371	0.0265619		0.0657774	1		0.00448433	0.0297915		0.0156368	0.665594		0.012085	0.0164023
	0.683333	-0.00134	-0.00083	0.00417	0.00642	0.00063	-0.03139		0.00322	-0.00598		-0.00242	0.00572		-0.00452	-0.01154		-0.03528	-0.02888		0.0128	0.00884			5.14583	0.886942	0.00849182	0.000824256	0.000883029	0.000772135	0.00132475		0.0125529	0.0252616		0.0678006	0.998999		0.00429354	0.0215421		0.0152581	0.678274		0.0112819	0.0157866
	0.6875	-0.00049	-0.00093	0.00477	0.00679	0.00023	-0.0328		0.00416	-0.00542		-0.00249	0.00619		-0.0026	-0.01135		-0.03532	-0.02841		0.01259	0.00807			5.15	0.917892	0.00907641	0.000783974	0.000876257	0.000735746	0.0012636		0.00892945	0.0239832		0.0698467	0.991986		0.00416929	0.0175981		0.0148977	0.689101		0.0103597	0.0153518
	0.691667	-0.00022	-0.001	0.00533	0.00765	-0.00013	-0.03387		0.0047	-0.00393		-0.00279	0.00636		-0.0009	-0.01143		-0.03539	-0.02745		0.01286	0.00728			5.15417	0.946583	0.00976669	0.000746948	0.00087103	0.00069209	0.00120561		0.00673466	0.0226851		0.0719036	0.977847		0.00411604	0.0155308		0.0146057	0.698253		0.00949895	0.0150842
	0.695833	-0.00055	-0.00123	0.00571	0.00859	-0.00052	-0.03406		0.0048	-0.00216		-0.00293	0.00627		-0.00011	-0.01153		-0.03534	-0.02591		0.01324	0.00728			5.15833	0.971259	0.0105713	0.000717636	0.000868248	0.000647605	0.00116006		0.00556945	0.0213502		0.0739519	0.955536		0.00414149	0.0142003		0.0144255	0.706052		0.00884229	0.014945
	0.7	-0.00143	-0.00156	0.00583	0.00916	-0.0008	-0.0331		0.00461	-0.00092		-0.00256	0.00641		-0.0005	-0.01128		-0.035	-0.02398		0.01331	0.00837			5.1625	0.989844	0.0114965	0.000698854	0.000869316	0.000607937	0.00113449		0.00497634	0.0199984		0.0759638	0.924242		0.00426077	0.0132062		0.0143773	0.71298		0.008454	0.0148769
	0.704167	-0.00245	-0.00188	0.00565	0.00911	-0.00097	-0.03159		0.00429	-0.00067		-0.0017	0.00721		-0.0017	-0.01065		-0.0343	-0.02183		0.01304	0.01013			5.16667	1	0.0125423	0.000691802	0.000875217	0.00057689	0.00113434		0.00464064	0.0186684		0.077902	0.883544		0.00449066	0.0124072		0.0144527	0.719684		0.00832545	0.0147974
	0.708333	-0.00288	-0.00201	0.0052	0.00846	-0.00119	-0.03059		0.00411	-0.00151		-0.0008	0.00853		-0.00308	-0.01009		-0.03348	-0.0188		0.01284	0.0118			5.17083	0.999247	0.0137022	0.000699148	0.000885727	0.000556085	0.00116213		0.00440863	0.0174104		0.079718	0.833504		0.00484642	0.0117238		0.0146364	0.726985		0.00839191	0.0146318
	0.7125	-0.00217	-0.0019	0.00474	0.00756	-0.00145	-0.03064		0.00424	-0.00312		-0.00043	0.00989		-0.00427	-0.00993		-0.03289	-0.01347		0.01289	0.0127			5.175	0.985216	0.0149607	0.000723562	0.000899581	0.000545399	0.00121755		0.0042249	0.0162637		0.0813502	0.774679		0.00533165	0.0110983		0.0149061	0.735861		0.00856316	0.014324
	0.716667	-0.00047	-0.00169	0.00472	0.00692	-0.00154	-0.03141		0.00454	-0.0048		-0.0008	0.01081		-0.00507	-0.00994		-0.03266	-0.00546		0.01287	0.01246			5.17917	0.956003	0.016294	0.000767983	0.000914671	0.000544123	0.00129879		0.00407229	0.0152539		0.0827176	0.708078		0.00592958	0.0104974		0.0152472	0.747402		0.00873057	0.0138529
	0.720833	0.00144	-0.00169	0.00528	0.00687	-0.00139	-0.03229		0.00474	-0.00585		-0.00168	0.01105		-0.00535	-0.00972		-0.03261	0.00255		0.01239	0.01113			5.18333	0.910566	0.0176711	0.000831847	0.000929284	0.000551835	0.00140263		0.0039441	0.0143953		0.0837198	0.635106		0.00659033	0.0099152		0.0156399	0.762688		0.00879734	0.0132275
	0.725	0.00264	-0.00202	0.0062	0.00725	-0.00119	-0.03302		0.00477	-0.00604		-0.00258	0.01083		-0.00524	-0.00911		-0.0324	0.00608		0.01154	0.00914			5.1875	0.849039	0.0190561	0.000910722	0.000942576	0.000568309	0.00152325		0.00383306	0.0136884		0.084241	0.55755		0.0072255	0.00936339		0.0160902	0.782599		0.00869638	0.0124934
	0.729167	0.00274	-0.00247	0.00715	0.0077	-0.00116	-0.03359		0.0047	-0.00575		-0.00303	0.0106		-0.00519	-0.00833		-0.03189	0.00298		0.01087	0.00703			5.19167	0.772917	0.0203989	0.000995229	0.000954182	0.000592575	0.00165004		0.00373218	0.0131226		0.0841586	0.477635		0.00772885	0.00885598		0.0166093	0.807582		0.00841299	0.0117092
	0.733333	0.00224	-0.00268	0.00788	0.00806	-0.00129	-0.03391		0.00454	-0.00559		-0.00292	0.01057		-0.00556	-0.00769		-0.03118	-0.00451		0.0109	0.00523			5.19583	0.685054	0.0216207	0.00107317	0.000963146	0.000621881	0.0017678		0.00363203	0.0126647		0.083351	0.398154		0.00800715	0.00840045		0.0171891	0.83743		0.00798477	0.010937
	0.7375	0.00213	-0.00238	0.00831	0.00842	-0.00136	-0.03391		0.00437	-0.00577		-0.00252	0.01045		-0.00623	-0.00747		-0.03039	-0.01229		0.01158	0.00397			5.2	0.589541	0.0225826	0.00113197	0.000967783	0.000651916	0.00186024		0.00352581	0.0122697		0.0817057	0.322634		0.00801584	0.00799803		0.0177755	0.871095		0.00748125	0.0102203
	0.741667	0.00289	-0.00172	0.00853	0.0089	-0.00113	-0.03387		0.00444	-0.00595		-0.00216	0.0098		-0.00667	-0.00779		-0.02942	-0.01759		0.01237	0.00335			5.20417	0.491409	0.023063	0.0011628	0.000966406	0.000677963	0.00191497		0.00340872	0.0119006		0.0791373	0.25536		0.0077682	0.00764598		0.0182909	0.906587		0.00696889	0.00958984
	0.745833	0.0041	-0.00118	0.00885	0.00952	-0.00056	-0.03432		0.00488	-0.00577		-0.00171	0.00859		-0.00635	-0.00853		-0.02811	-0.01992		0.01285	0.00337			5.20833	0.396211	0.02277	0.00116241	0.000958706	0.000696098	0.00192612		0.00328132	0.0115336		0.0756014	0.200657		0.00732357	0.00734548		0.0186535	0.941013		0.00649476	0.00905405
	0.75	0.0049	-0.00119	0.00941	0.01026	0.00022	-0.0355		0.00547	-0.00527		-0.00085	0.00731		-0.00511	-0.00926		-0.02657	-0.0201		0.01307	0.00387			5.2125	0.309509	0.0214283	0.00113486	0.000945442	0.000704011	0.00189483		0.00314685	0.0111542		0.0711034	0.160906		0.00676535	0.00710151		0.0188028	0.970751		0.00607697	0.00860472
	0.754167	0.00473	-0.00174	0.00986	0.01098	0.00101	-0.03715		0.00587	-0.00472		0.00023	0.00654		-0.00337	-0.00961		-0.02513	-0.01918		0.01323	0.00454			5.21667	0.236261	0.0189327	0.00108801	0.000926952	0.000701663	0.00182909		0.00301182	0.0107482		0.0657001	0.134061		0.00617313	0.0069224		0.0186908	0.991765		0.00572276	0.00822039
	0.758333	0.00369	-0.00251	0.00965	0.01143	0.00159	-0.03872		0.00621	-0.0042		0.00081	0.00642		-0.00186	-0.00937		-0.02407	-0.01799		0.01329	0.00522			5.22083	0.179775	0.0154866	0.00103152	0.000903459	0.000691018	0.00174208		0.00288512	0.0103148		0.0594989	0.11339		0.00561293	0.00681837		0.0183106	1		0.00542776	0.00788653
	0.7625	0.00224	-0.00311	0.00868	0.01143	0.00179	-0.03953		0.0068	-0.00362		0.00034	0.00675		-0.00111	-0.00843		-0.02348	-0.01702		0.01294	0.006			5.225	0.140254	0.0116067	0.000973337	0.000877044	0.000675332	0.00164935		0.00277629	0.00986282		0.0526634	0.0916885		0.00512807	0.00679998		0.0177023	0.991768		0.00518612	0.00759448
	0.766667	0.0009	-0.00334	0.00739	0.01114	0.00151	-0.03898		0.00762	-0.003		-0.00091	0.00741		-0.00105	-0.00682		-0.02324	-0.01648		0.01197	0.00707			5.22917	0.113764	0.00794837	0.000920003	0.000851837	0.00065817	0.00156382		0.00269313	0.00940602		0.0454278	0.0669629		0.00473905	0.00687087		0.0169679	0.964083		0.00499165	0.00734297
	0.770833	6e-05	-0.00313	0.00626	0.0107	0.00078	-0.0368		0.00824	-0.00253		-0.00216	0.00854		-0.00125	-0.00509		-0.02321	-0.01636		0.01065	0.00837			5.23333	0.0935485	0.00504793	0.00087568	0.000831632	0.000642647	0.0014924		0.00264022	0.00895575		0.0381108	0.0431052		0.00444412	0.00702829		0.0162197	0.915007		0.00484224	0.0071311
	0.775	-0.00015	-0.0027	0.0057	0.01003	-0.00013	-0.03311		0.00831	-0.00245		-0.00263	0.0101		-0.00138	-0.0041		-0.02333	-0.01639		0.00962	0.00939			5.2375	0.0740401	0.00313688	0.000841716	0.000817412	0.000630948	0.00143496		0.00261903	0.00851915		0.0311273	0.0249935		0.00422602	0.00725132		0.0155563	0.844112		0.00473904	0.00696355
	0.779167	0.0002	-0.00242	0.00599	0.00923	-0.00081	-0.02819		0.00774	-0.00303		-0.00214	0.01162		-0.00146	-0.00421		-0.0236	-0.01617		0.00946	0.00952			5.24167	0.0542893	0.00212392	0.000816346	0.000807155	0.000624047	0.00138743		0.00263152	0.00809962		0.0249539	0.0142383		0.00406502	0.00750475		0.0150391	0.753095		0.00468068	0.00683643
	0.783333	0.00105	-0.00267	0.00715	0.00858	-0.00086	-0.02243		0.00651	-0.00423		-0.00108	0.01242		-0.00173	-0.00495		-0.02385	-0.01546		0.01017	0.00874			5.24583	0.037033	0.00172143	0.000797809	0.000797741	0.000621598	0.00134587		0.00267863	0.00769276		0.0199962	0.00919273		0.00394536	0.00773739		0.0147137	0.646386		0.00466119	0.00673751
	0.7875	0.0022	-0.00333	0.00866	0.00865	-0.00045	-0.01638		0.00469	-0.00541		-2e-05	0.01222		-0.00235	-0.00545		-0.02378	-0.01451		0.0112	0.00772			5.25	0.0248757	0.00161373	0.000784218	0.000787625	0.000622165	0.00130871		0.00276073	0.0072943		0.0163491	0.00726337		0.00385822	0.00789441		0.0146038	0.531562		0.00466801	0.00665105
	0.791667	0.00338	-0.00395	0.00965	0.00952	-0.00033	-0.01085		0.00253	-0.00559		0.00067	0.01137		-0.00326	-0.00522		-0.02324	-0.01395		0.01191	0.0073			5.25417	0.0180185	0.00157047	0.000774178	0.000777593	0.000623602	0.00127535		0.00287332	0.00691353		0.0136309	0.00659549		0.00379044	0.00793387		0.0147406	0.419294		0.00468749	0.00656676
	0.795833	0.00431	-0.00414	0.00959	0.01076	-0.00116	-0.0065		0.00054	-0.00432		0.00101	0.01055		-0.0041	-0.00436		-0.02235	-0.01423		0.01212	0.00776			5.25833	0.0148562	0.00148362	0.000765804	0.000769443	0.000624108	0.00124549		0.00300714	0.00656425		0.0111778	0.00632987		0.00372838	0.00783731		0.0151261	0.322113		0.00470475	0.00648098
	0.8	0.00473	-0.00392	0.00869	0.01155	-0.00267	-0.00338		-0.00063	-0.00214		0.00124	0.01014		-0.00448	-0.00322		-0.02132	-0.01515		0.01214	0.00886			5.2625	0.0135632	0.00134363	0.000757919	0.000764385	0.000623217	0.00121923		0.00314697	0.00625776		0.00857931	0.0061708		0.00366334	0.00761353		0.0157579	0.250733		0.00470805	0.0063887
	0.804167	0.00458	-0.00359	0.00776	0.01195	-0.00409	-0.00096		-0.00061	-0.00016		0.0015	0.01004		-0.00432	-0.00202		-0.02028	-0.016		0.0123	0.01025			5.26667	0.0129707	0.00119327	0.000749813	0.000763008	0.000621679	0.00119633		0.00327281	0.00599317		0.0059951	0.00602431		0.00359903	0.00729209		0.0166002	0.208115		0.00468803	0.00628339
	0.808333	0.00414	-0.00344	0.00748	0.01219	-0.0049	0.00129		0.00043	0.00067		0.00179	0.01006		-0.00387	-0.00091		-0.01942	-0.01617		0.01267	0.01178			5.27083	0.0125552	0.00108346	0.000741414	0.000765762	0.00062004	0.0011756		0.00336032	0.00576533		0.00387657	0.00585657		0.00354454	0.00691403		0.0176006	0.18532		0.0046384	0.00615946
	0.8125	0.00388	-0.0034	0.00784	0.01285	-0.00546	0.00351		0.00188	0.00017		0.00189	0.01023		-0.00342	-0.00016		-0.01907	-0.01563		0.01308	0.01335			5.275	0.01213	0.00105098	0.000733309	0.000772619	0.000618036	0.00115611		0.00338899	0.00556836		0.00248769	0.00566169		0.00350681	0.0065215		0.0186764	0.165752		0.00455256	0.00601578
	0.816667	0.00403	-0.00318	0.00813	0.01378	-0.0062	0.00549		0.00312	-0.00113		0.00157	0.0106		-0.00299	-1e-05		-0.01933	-0.01484		0.01345	0.01448			5.27917	0.0116378	0.00110815	0.000726868	0.000782876	0.000615284	0.00113844		0.00334643	0.00539448		0.00175414	0.00544944		0.0034831	0.00614523		0.0197274	0.137617		0.00443084	0.00585862
	0.820833	0.00447	-0.00269	0.00771	0.01465	-0.00691	0.00708		0.00381	-0.00247		0.00072	0.01099		-0.0025	-0.00046		-0.01997	-0.01427		0.01386	0.01455			5.28333	0.0110839	0.00124082	0.000723562	0.000795269	0.000611742	0.00112521		0.00323425	0.00523866		0.00142846	0.00523848		0.00346597	0.00580848		0.0206389	0.102501		0.00428035	0.00569826
	0.825	0.00493	-0.00224	0.00668	0.01503	-0.00681	0.0084		0.00394	-0.0033		-0.00037	0.01105		-0.00198	-0.00134		-0.02065	-0.01416		0.0143	0.0134			5.2875	0.0105136	0.00141008	0.00072393	0.000808841	0.000607795	0.00111835		0.00306429	0.00509639		0.00129242	0.00504962		0.0034466	0.00552232		0.021307	0.0707692		0.00411645	0.00554258
	0.829167	0.00542	-0.00221	0.00568	0.01463	-0.00569	0.00945		0.00371	-0.00355		-0.00118	0.01076		-0.00157	-0.00243		-0.02116	-0.01448		0.01453	0.01163			5.29167	0.0099942	0.00156453	0.000726501	0.000822976	0.000603504	0.00111682		0.00285715	0.00496578		0.00122929	0.00490925		0.00342165	0.00529332		0.02165	0.0511087		0.00395319	0.00539638
	0.833333	0.00609	-0.00268	0.00536	0.01348	-0.00355	0.00999		0.00332	-0.00343		-0.00126	0.0104		-0.00129	-0.00358		-0.02149	-0.01504		0.01416	0.01018			5.29583	0.00959517	0.0016573	0.000729342	0.000836943	0.000599113	0.00111816		0.00263518	0.00484284		0.00119724	0.00485529		0.00339037	0.00511743		0.021644	0.0457184		0.00380335	0.00526115
	0.8375	0.00681	-0.00324	0.00585	0.01197	-0.00049	0.00984		0.00293	-0.00326		-0.00056	0.01009		-0.00107	-0.00471		-0.0218	-0.01551		0.01296	0.00964			5.3	0.00936787	0.00166351	0.000730443	0.000848914	0.000594559	0.00112008		0.00241999	0.00472842		0.00118361	0.00494487		0.00335748	0.00498608		0.0213032	0.0523113		0.00367662	0.00514031
	0.841667	0.00699	-0.00327	0.00671	0.01059	0.00362	0.00918		0.00269	-0.00322		0.00055	0.00971		-0.00095	-0.00557		-0.02221	-0.01554		0.01119	0.00989			5.30417	0.00934091	0.00158493	0.000728901	0.00085667	0.000589722	0.00112141		0.0022262	0.00462755		0.00118227	0.00525298		0.00332396	0.0048876		0.0206887	0.0673948		0.00357811	0.00503603
	0.845833	0.00607	-0.00249	0.00734	0.00987	0.00852	0.00847		0.0027	-0.00323		0.00147	0.00924		-0.00096	-0.0057		-0.0225	-0.01514		0.00965	0.0106			5.30833	0.00950271	0.00144622	0.000723979	0.000859115	0.000583832	0.00112161		0.00206094	0.00454688		0.00118489	0.00585388		0.00329007	0.00480978		0.0198698	0.0874297		0.00350835	0.00495528
	0.85	0.00413	-0.00144	0.00738	0.00973	0.01346	0.0081		0.00297	-0.00298		0.00166	0.00886		-0.00096	-0.00492		-0.02231	-0.01473		0.00909	0.01158			5.3125	0.00980117	0.00128054	0.000715947	0.000857007	0.000576708	0.00112067		0.00192465	0.00448666		0.00118355	0.00678793		0.00325718	0.00474205		0.0189361	0.108481		0.00346181	0.0049024
	0.854167	0.00193	-0.00101	0.00686	0.01017	0.0176	0.00813		0.00343	-0.00238		0.00094	0.00885		-0.00075	-0.00361		-0.02157	-0.01475		0.00955	0.01264			5.31667	0.0101493	0.00111825	0.000706617	0.000851022	0.000568228	0.00111761		0.00181558	0.00443961		0.00117266	0.0080174		0.00322826	0.00467713		0.0179711	0.12626		0.00342901	0.00487659
	0.858333	0.00045	-0.00155	0.00614	0.01067	0.02043	0.00829		0.00382	-0.00171		-0.00018	0.00926		-0.00042	-0.00256		-0.02055	-0.01519		0.01044	0.01339			5.32083	0.0104564	0.000978413	0.00069834	0.000841973	0.000559121	0.00111021		0.0017298	0.0043903		0.00115138	0.00939985		0.00320579	0.00461221		0.0170436	0.137098		0.00340271	0.00486928
	0.8625	0.00023	-0.00261	0.00559	0.01105	0.02185	0.00818		0.0038	-0.00131		-0.00096	0.00986		-0.00036	-0.00237		-0.01965	-0.01567		0.01115	0.01336			5.325	0.0106477	0.000869789	0.000692634	0.000831098	0.000549426	0.00109585		0.00166363	0.00432394		0.00112245	0.0107016		0.0031904	0.00454819		0.0161997	0.139123		0.00338002	0.00486973
	0.866667	0.00103	-0.00353	0.00544	0.01099	0.02223	0.00757		0.00323	-0.00135		-0.00112	0.01031		-0.0008	-0.00308		-0.01906	-0.0159		0.01141	0.01247			5.32917	0.0106862	0.00079231	0.000689133	0.000820251	0.000539873	0.00107438		0.00161176	0.00423511		0.00109061	0.0116616		0.00318369	0.00448814		0.0154706	0.132748		0.00336405	0.00487087
	0.870833	0.00213	-0.00396	0.00569	0.01068	0.02209	0.00658		0.00238	-0.00194		-0.00099	0.01025		-0.00164	-0.00414		-0.01878	-0.01586		0.01121	0.01119			5.33333	0.010564	0.000741336	0.000686341	0.000809909	0.000531171	0.00104906		0.00156888	0.00412722		0.00106046	0.0120807		0.00318444	0.00443393		0.0148758	0.120211		0.00335574	0.00487145
	0.875	0.00284	-0.004	0.00636	0.01056	0.022	0.00568		0.00164	-0.00298		-0.00087	0.0094		-0.00257	-0.0049		-0.0186	-0.01567		0.01055	0.01032			5.3375	0.0102999	0.000711406	0.000683354	0.000799175	0.000524937	0.00102601		0.00153007	0.00401167		0.00103596	0.0118869		0.00318903	0.0043828		0.0144211	0.104545		0.00335212	0.00486916
	0.879167	0.00296	-0.00381	0.00745	0.01102	0.02221	0.00541		0.00116	-0.00391		-0.0006	0.0078		-0.00328	-0.00495		-0.01838	-0.01542		0.00955	0.0103			5.34167	0.00991898	0.00069927	0.000682668	0.000786754	0.000522407	0.00101219		0.00149367	0.00389926		0.00101989	0.0111536		0.00319474	0.00432865		0.0140853	0.088546		0.00334658	0.00485934
	0.883333	0.00286	-0.0033	0.00858	0.01188	0.02289	0.00584		0.00079	-0.00424		0.00011	0.00615		-0.00354	-0.00427		-0.01819	-0.01538		0.00866	0.01083			5.34583	0.00944776	0.000703559	0.000688104	0.000773321	0.000523966	0.00101239		0.00145998	0.00379776		0.0010146	0.0100592		0.00320182	0.00426401		0.0138403	0.0741544		0.0033371	0.00483832
	0.8875	0.00295	-0.0024	0.00907	0.01289	0.02372	0.00645		0.00049	-0.00412		0.00127	0.0053		-0.0034	-0.00322		-0.01819	-0.01589		0.0084	0.01142			5.35	0.00891541	0.000723299	0.000701866	0.000760198	0.000529329	0.00102636		0.0014305	0.00371069		0.00102189	0.00881898		0.00321175	0.00418612		0.0136604	0.0623126		0.00332784	0.00480714
	0.891667	0.00329	-0.00139	0.00862	0.01364	0.02424	0.00664		0.0003	-0.00412		0.00257	0.00558		-0.00318	-0.00252		-0.01825	-0.01697		0.00891	0.01206			5.35417	0.00836633	0.000754334	0.00072175	0.000748845	0.000538092	0.00104906		0.00140561	0.00364119		0.00104284	0.00761772		0.00322205	0.00409609		0.0135428	0.0531527		0.00332486	0.00477231
	0.895833	0.00352	-0.00077	0.00774	0.01381	0.02399	0.00637		0.00021	-0.00456		0.00378	0.00655		-0.00316	-0.00277		-0.01813	-0.01794		0.00989	0.01315			5.35833	0.0078569	0.000790166	0.000744328	0.000739853	0.000549527	0.00107532		0.00138452	0.00358774		0.00107775	0.00657255		0.00323012	0.00399939		0.0134943	0.0463277		0.00333636	0.00474021
	0.9	0.0033	-0.00079	0.00716	0.01346	0.02301	0.00612		2e-05	-0.00517		0.00463	0.00757		-0.00333	-0.00382		-0.01783	-0.01803		0.01108	0.01466			5.3625	0.0074458	0.000823943	0.000768326	0.000733417	0.000563573	0.00110271		0.00136605	0.00354873		0.00112584	0.00573265		0.00323397	0.00390311		0.0135271	0.0413077		0.00336799	0.00471405
	0.904167	0.00257	-0.00124	0.00694	0.01299	0.02187	0.0063		-0.00053	-0.0054		0.00482	0.00838		-0.00338	-0.00496		-0.01769	-0.0171		0.0125	0.01586			5.36667	0.00717298	0.000849872	0.000794846	0.000729315	0.000579602	0.00112931		0.00134814	0.00351686		0.00118444	0.0050948		0.00323496	0.003815		0.013636	0.0375862		0.00342283	0.00469624
	0.908333	0.00162	-0.00172	0.00669	0.01271	0.02114	0.00674		-0.00137	-0.00494		0.00433	0.00908		-0.00286	-0.00564		-0.01788	-0.01583		0.01418	0.01593			5.37083	0.00705467	0.000864196	0.000823986	0.000726505	0.000596785	0.00115186		0.00132945	0.00348361		0.00124784	0.00462847		0.00323508	0.0037428		0.0137959	0.0347828		0.00349461	0.00469018
	0.9125	0.00078	-0.00204	0.00628	0.01265	0.02085	0.00681		-0.00202	-0.00406		0.0035	0.00972		-0.0015	-0.00574		-0.01821	-0.01489		0.01559	0.01464			5.375	0.00706978	0.000866672	0.000852515	0.000723891	0.000612673	0.00116751		0.0013095	0.00344271		0.00130789	0.00429669		0.00323732	0.00369264		0.0139686	0.0326817		0.00357427	0.00469989
	0.916667	0.00023	-0.00213	0.00612	0.01272	0.02089	0.00602		-0.00197	-0.00337		0.00274	0.0102		0.00043	-0.00542		-0.01845	-0.01436		0.01589	0.01252			5.37917	0.00717349	0.000860482	0.000875778	0.000721559	0.000625241	0.0011758		0.00128827	0.00339454		0.00135492	0.00406644		0.00324576	0.00366217		0.0141169	0.0312244		0.00365383	0.00472593
	0.920833	1e-05	-0.00193	0.0066	0.01276	0.02117	0.00449		-0.00104	-0.00318		0.00218	0.01051		0.0024	-0.00475		-0.01857	-0.01408		0.01472	0.01053			5.38333	0.00730833	0.000850447	0.000891891	0.000719844	0.000632952	0.00117832		0.00126568	0.00334498		0.00138069	0.00391471		0.00326339	0.00363801		0.0142055	0.0304742		0.00372689	0.00476214
	0.925	0.00019	-0.00153	0.00758	0.01254	0.02163	0.00298		0.00036	-0.00312		0.00179	0.01057		0.00396	-0.0038		-0.01873	-0.01418		0.01257	0.00952			5.3875	0.00742735	0.000840698	0.000902396	0.000719001	0.000635725	0.00117748		0.0012412	0.00329743		0.00138036	0.00382258		0.00329355	0.00360123		0.0142118	0.0305535		0.00378727	0.00479469
	0.929167	0.00071	-0.00118	0.00857	0.01196	0.02216	0.00227		0.00172	-0.00268		0.0015	0.0103		0.00502	-0.0028		-0.01902	-0.01494		0.01026	0.0099			5.39167	0.00751291	0.000833227	0.000911628	0.000717343	0.00063443	0.00117649		0.0012143	0.00325039		0.00135307	0.00377604		0.00333253	0.0035416		0.0141335	0.0315455		0.00383136	0.00480737
	0.933333	0.00129	-0.00116	0.00919	0.01138	0.02252	0.0026		0.00273	-0.00175		0.00118	0.00981		0.00561	-0.00222		-0.01938	-0.01619		0.00846	0.01137			5.39583	0.00757668	0.000828275	0.000922623	0.000713606	0.000631009	0.00117866		0.00118555	0.00320121		0.00130194	0.00376217		0.00337386	0.00346721		0.0139902	0.0333833		0.00385383	0.00479035
	0.9375	0.00151	-0.00158	0.00934	0.01131	0.02256	0.00345		0.00343	-0.00073		0.00083	0.00956		0.00558	-0.00257		-0.01962	-0.01732		0.00753	0.01313			5.4	0.00765454	0.000825313	0.000936556	0.000707789	0.000627326	0.00118597		0.00115685	0.00315015		0.00123504	0.00376988		0.00341147	0.00339659		0.0138119	0.0357734		0.00385	0.00474638
	0.941667	0.00111	-0.00229	0.00897	0.01193	0.02241	0.00407		0.0039	-0.00018		0.00052	0.00977		0.0049	-0.00387		-0.01941	-0.01784		0.00755	0.01456			5.40417	0.00779627	0.000824031	0.000952694	0.000701888	0.000624755	0.00119816		0.00113087	0.0031051		0.00116263	0.00378791		0.00344238	0.00334313		0.013626	0.0382048		0.00381102	0.00468607
	0.945833	0.0003	-0.00288	0.00803	0.01279	0.02216	0.00403		0.00409	-0.00046		0.00028	0.01013		0.00391	-0.00556		-0.01843	-0.01762		0.00833	0.01562			5.40833	0.00804242	0.00082423	0.000970105	0.000697054	0.000623764	0.00121326		0.00110847	0.00307123		0.00109433	0.00380735		0.00346522	0.00330745		0.0134586	0.0400626		0.00373828	0.00461903
	0.95	-0.00033	-0.00297	0.0068	0.01335	0.02184	0.00344		0.00393	-0.00141		-1e-05	0.01029		0.00294	-0.0067		-0.01683	-0.0168		0.00949	0.01647			5.4125	0.0084004	0.000825159	0.000987344	0.00069208	0.000624189	0.00122782		0.00108947	0.00305204		0.00103486	0.00382026		0.00347776	0.00328226		0.0133315	0.0408091		0.00363849	0.0045489
	0.954167	-0.00045	-0.00251	0.00604	0.01352	0.02119	0.00269		0.00365	-0.00261		-0.00047	0.0102		0.00201	-0.00666		-0.01525	-0.0158		0.0106	0.01701			5.41667	0.0088261	0.000825402	0.00100172	0.000684999	0.000625322	0.00123705		0.00107311	0.00304551		0.000985161	0.00382088		0.0034785	0.00326161		0.0132533	0.0401556		0.00352284	0.00447409
	0.958333	-0.00017	-0.00194	0.00648	0.01356	0.01988	0.00211		0.00368	-0.00381		-0.00102	0.00988		0.00112	-0.0055		-0.01436	-0.01521		0.01134	0.0169			5.42083	0.00923111	0.000824009	0.00100926	0.000675697	0.000625302	0.0012371		0.00105997	0.00304915		0.000944537	0.00380263		0.00346572	0.003245		0.0132195	0.0381464		0.00339972	0.00439014
	0.9625	0.00026	-0.00182	0.00823	0.01361	0.01821	0.00174		0.00428	-0.00509		-0.00144	0.00924		0.00039	-0.00397		-0.01439	-0.01532		0.01162	0.01593			5.425	0.00951427	0.000821334	0.00100691	0.000665637	0.000622286	0.00122757		0.00105093	0.00305743		0.000912484	0.00376213		0.00344077	0.00323553		0.0132227	0.0351254		0.0032747	0.00429442
	0.966667	0.00087	-0.00225	0.01063	0.01346	0.0169	0.0015		0.00514	-0.00661		-0.00143	0.0085		-0.0001	-0.00284		-0.0152	-0.01582		0.01162	0.01433			5.42917	0.00958888	0.000818129	0.0009942	0.000656082	0.000615081	0.00121109		0.00104562	0.00306383		0.000888228	0.00370106		0.00340117	0.00323622		0.0132543	0.0315977		0.00315063	0.00418877
	0.970833	0.00175	-0.00279	0.01275	0.01294	0.01645	0.00153		0.0056	-0.00816		-0.00088	0.00818		-0.00061	-0.0024		-0.01643	-0.0161		0.01165	0.01275			5.43333	0.00941562	0.000814637	0.000973141	0.00064754	0.000604071	0.00118992		0.00104164	0.00306433		0.000870223	0.00362556		0.00334569	0.00324843		0.0132981	0.0280641		0.00303135	0.00407833
	0.975	0.00265	-0.00295	0.01411	0.01223	0.01684	0.00212		0.00518	-0.00923		-4e-05	0.00861		-0.00136	-0.0025		-0.01762	-0.01593		0.01192	0.01174			5.4375	0.00901203	0.000810702	0.000946743	0.000640318	0.000590127	0.00116356		0.00103624	0.00306358		0.000856741	0.00354317		0.00327431	0.00327341		0.0133312	0.0248998		0.00292006	0.00396822
	0.979167	0.00305	-0.00278	0.01488	0.01168	0.01767	0.00322		0.00404	-0.00952		0.00065	0.00952		-0.00234	-0.00282		-0.01834	-0.01567		0.0124	0.01136			5.44167	0.00844713	0.000806303	0.000917946	0.000634697	0.000575231	0.00113079		0.00102858	0.00306922		0.000846711	0.00346107		0.00319176	0.00331259		0.0133362	0.0223065		0.00282581	0.00386326
	0.983333	0.00275	-0.00267	0.01562	0.01138	0.01839	0.0043		0.00278	-0.00915		0.00105	0.01034		-0.00321	-0.00306		-0.01839	-0.01571		0.01278	0.01126			5.44583	0.0078134	0.000801329	0.000889638	0.000630623	0.000560477	0.00109289		0.00102015	0.00308578		0.000839479	0.00338484		0.00310587	0.00336454		0.0133106	0.0203363		0.00275541	0.00377097
	0.9875	0.00199	-0.00287	0.0167	0.01115	0.01858	0.00481		0.00185	-0.00849		0.00132	0.01075		-0.0035	-0.00306		-0.01785	-0.01595		0.01273	0.01103			5.45	0.00719245	0.00079525	0.000864416	0.000627813	0.000547078	0.00105454		0.00101367	0.0031095		0.000836116	0.00331819		0.00302642	0.00342384		0.0132568	0.01894		0.00271367	0.00370084
	0.991667	0.00114	-0.00327	0.01811	0.01077	0.01862	0.00469		0.00122	-0.00771		0.00171	0.0107		-0.00317	-0.00299		-0.01712	-0.01603		0.01217	0.0106			5.45417	0.00663992	0.000787889	0.000844164	0.000625761	0.000535603	0.00102044		0.00101198	0.00313057		0.000837307	0.00326243		0.00296299	0.00348519		0.0131735	0.0180246		0.0026994	0.00365892
	0.995833	0.0004	-0.00356	0.01959	0.01025	0.01881	0.00431		0.00078	-0.0068		0.00218	0.01019		-0.00256	-0.00322		-0.01677	-0.01569		0.01138	0.01032			5.45833	0.00618655	0.000779865	0.000830035	0.000623654	0.000527285	0.000991909		0.00101753	0.00313935		0.000842991	0.00321854		0.00292153	0.00354901		0.0130527	0.0174878		0.00270919	0.00364385
	1	-0.0001	-0.00357	0.02081	0.00988	0.01914	0.00396		0.00053	-0.00582		0.00248	0.00927		-0.00207	-0.00402		-0.01718	-0.01503		0.01056	0.01059			5.4625	0.00584135	0.000772836	0.000822762	0.000620815	0.000523318	0.000967528		0.00103149	0.00313007		0.000851443	0.00318605		0.00289832	0.0036188		0.0128869	0.017234		0.0027355	0.00365127
	1.00417	-0.00028	-0.00337	0.02143	0.01012	0.01918	0.00353		0.00055	-0.00511		0.00238	0.00823		-0.00187	-0.00536		-0.0181	-0.01457		0.00963	0.01145			5.46667	0.00559489	0.000768614	0.000823325	0.000616965	0.000524613	0.000946701		0.00105471	0.00310172		0.000860967	0.00316422		0.00288677	0.00369497		0.0126835	0.0171789		0.00276947	0.00367937
	1.00833	-0.0002	-0.00305	0.02131	0.01102	0.01852	0.00269		0.00074	-0.00502		0.00189	0.00742		-0.00198	-0.00697		-0.01875	-0.0149		0.00857	0.01263			5.47083	0.00542579	0.000768415	0.000833365	0.000612525	0.000530948	0.000930908		0.00108683	0.00305743		0.000870163	0.00315031		0.00287858	0.00377327		0.0124773	0.0172473		0.00280568	0.00372939
	1.0125	2e-05	-0.00276	0.02071	0.0121	0.01749	0.00136		0.00103	-0.00561		0.0011	0.00701		-0.0024	-0.0086		-0.01864	-0.01608		0.00759	0.01382			5.475	0.00531853	0.000773123	0.000853445	0.000607692	0.000541088	0.000921975		0.00112808	0.00300286		0.000877604	0.00314109		0.0028725	0.00384807		0.0123161	0.0173719		0.00284295	0.00380329
	1.01667	0.00041	-0.00257	0.02027	0.01269	0.01654	-0.00011		0.00153	-0.00644		0.00021	0.00692		-0.00299	-0.01008		-0.01809	-0.01759		0.00705	0.01468			5.47917	0.0052649	0.000783314	0.00088239	0.000602353	0.000553231	0.000919754		0.00117847	0.0029469		0.000882038	0.00313242		0.00286629	0.00391251		0.0122332	0.0174957		0.00288161	0.00390346
	1.02083	0.00098	-0.00246	0.02048	0.01251	0.01614	-0.00109		0.00231	-0.00677		-0.0004	0.00699		-0.00347	-0.0112		-0.01795	-0.01879		0.00712	0.0148			5.48333	0.00526216	0.000799274	0.000917431	0.000596395	0.000565799	0.000921629		0.00123776	0.00289847		0.000882931	0.00311977		0.00286232	0.00395753		0.0122357	0.0175721		0.00292166	0.00403001
	1.025	0.00152	-0.00227	0.02122	0.01169	0.01652	-0.00107		0.00325	-0.00609		-0.00047	0.00704		-0.00365	-0.01189		-0.01865	-0.01925		0.00782	0.01388			5.4875	0.00530312	0.000820804	0.000955828	0.000590044	0.000577255	0.000924837		0.00130437	0.00286247		0.000881711	0.00309919		0.00286828	0.00397331		0.0123227	0.017568		0.00296425	0.00417484
	1.02917	0.00176	-0.00201	0.02197	0.01054	0.0172	0		0.00398	-0.00456		-0.0001	0.00708		-0.00353	-0.01207		-0.01976	-0.01892		0.00902	0.01229			5.49167	0.00537682	0.000847838	0.000994764	0.00058389	0.00058699	0.000929082		0.00137594	0.002838		0.000880847	0.00306976		0.00289422	0.00395369		0.0125017	0.0174657		0.00301047	0.00431978
	1.03333	0.00172	-0.00203	0.02234	0.00923	0.0178	0.00154		0.00413	-0.00288		0.00026	0.00729		-0.00316	-0.01162		-0.02061	-0.01813		0.0105	0.011			5.49583	0.00546482	0.000880222	0.00103397	0.000578691	0.000595146	0.00093683		0.0014497	0.0028232		0.000883466	0.00303432		0.00294065	0.00389961		0.0127783	0.0172627		0.00306074	0.0044461
	1.0375	0.00157	-0.00276	0.02194	0.00793	0.01796	0.0027		0.00363	-0.00173		0.00026	0.00774		-0.00247	-0.01051		-0.02082	-0.01751		0.01196	0.0107			5.5	0.0055437	0.000918353	0.00107604	0.000574898	0.000604071	0.000951587		0.00152547	0.00282119		0.000890907	0.00299939		0.00300184	0.0038187		0.0131354	0.0169707		0.00311559	0.00454764
	1.04167	0.00135	-0.00415	0.02052	0.00686	0.0177	0.00296		0.00291	-0.00129		-0.00019	0.00808		-0.00145	-0.00919		-0.02042	-0.0176		0.0131	0.01123			5.50417	0.00558698	0.000962409	0.00112957	0.000572284	0.000618481	0.000975277		0.00160453	0.00284653		0.000902603	0.00297376		0.00306416	0.00372098		0.0135259	0.0166081		0.00317991	0.00463205
	1.04583	0.00106	-0.0055	0.01817	0.00642	0.01706	0.00252		0.00256	-0.00128		-0.00078	0.00802		-0.00051	-0.00839		-0.0198	-0.01825		0.01371	0.0119			5.50833	0.00557604	0.00101369	0.00120619	0.000570261	0.000644913	0.00100899		0.00168828	0.00291315		0.000917365	0.00296675		0.00312064	0.00361633		0.0138832	0.0162005		0.00325648	0.00471234
	1.05	0.00077	-0.00604	0.01554	0.0068	0.01617	0.00195		0.00267	-0.00151		-0.00105	0.00787		-0.00039	-0.00843		-0.01948	-0.01865		0.01364	0.01222			5.5125	0.00550142	0.00107366	0.00132065	0.0005679	0.000693203	0.00105459		0.0017734	0.00302895		0.000934686	0.0029856		0.0031724	0.00351428		0.0141439	0.015775		0.00334626	0.00479595
	1.05417	0.00059	-0.00554	0.01345	0.0078	0.01532	0.00153		0.00292	-0.002		-0.00062	0.00804		-0.00139	-0.00896		-0.01983	-0.01818		0.01287	0.01219			5.51667	0.00537125	0.00114351	0.00148844	0.000564219	0.000776527	0.00111519		0.00185358	0.00318678		0.000954715	0.00303358		0.00322826	0.00342404		0.0142687	0.0153577		0.0034436	0.00488344
	1.05833	0.00042	-0.00445	0.01228	0.0089	0.01487	0.00125		0.00312	-0.0027		0.00056	0.00843		-0.00278	-0.00931		-0.02076	-0.01703		0.01158	0.01218			5.52083	0.00520295	0.00122141	0.00172646	0.000558627	0.000914253	0.00119258		0.00191963	0.00337196		0.000977364	0.00310845		0.00330075	0.00335391		0.0142587	0.0149688		0.00354009	0.00497253
	1.0625	0	-0.0034	0.01166	0.00961	0.01511	0.0011		0.0034	-0.00341		0.00208	0.00856		-0.00346	-0.00903		-0.02178	-0.01592		0.01026	0.0127			5.525	0.00501966	0.00130183	0.00205018	0.000551798	0.00113085	0.00128926		0.00196404	0.0035683		0.00100186	0.00320206		0.00339782	0.00330978		0.0141414	0.0146239		0.00362571	0.00506105
	1.06667	-0.00074	-0.0027	0.01086	0.00979	0.01607	0.00097		0.0039	-0.004		0.00329	0.00825		-0.00306	-0.00821		-0.02236	-0.01536		0.00939	0.0138			5.52917	0.00484336	0.00137619	0.00246907	0.00054556	0.00145528	0.00140722		0.00198066	0.0037595		0.00102671	0.00330163		0.00352108	0.003294		0.0139489	0.0143355		0.00369259	0.00514614
	1.07083	-0.00156	-0.00231	0.00962	0.00964	0.01657	0.0005		0.00444	-0.00449		0.00387	0.0078		-0.00227	-0.00732		-0.02223	-0.01539		0.00919	0.0149			5.53333	0.0046924	0.00143687	0.0029815	0.000541598	0.00191608	0.00154862		0.00196748	0.00392786		0.00104876	0.00339325		0.00367351	0.00330477		0.0137108	0.0141092		0.003737	0.00522346
	1.075	-0.0021	-0.00217	0.00822	0.00946	0.01647	-0.00069		0.0046	-0.00492		0.00389	0.00774		-0.00203	-0.00682		-0.02157	-0.01567		0.00956	0.01527			5.5375	0.00457855	0.00148093	0.00356916	0.000540192	0.00253614	0.00171222		0.0019279	0.00405709		0.00106528	0.00346635		0.00386095	0.00333792		0.013463	0.0139418		0.00376554	0.00528411
	1.07917	-0.00229	-0.00233	0.00714	0.00942	0.01584	-0.00247		0.00422	-0.00523		0.00338	0.00825		-0.00251	-0.0068		-0.02071	-0.0159		0.01031	0.01478			5.54167	0.00450383	0.00151333	0.00419327	0.000540558	0.00332105	0.00189281		0.00187203	0.00413663		0.00107442	0.00351684		0.00409382	0.00338829		0.0132521	0.0138229		0.00379025	0.00531415
	1.08333	-0.00237	-0.00275	0.00643	0.0096	0.01534	-0.00422		0.00358	-0.00536		0.00232	0.00894		-0.00281	-0.00704		-0.01988	-0.01587		0.0113	0.01383			5.54583	0.00446075	0.00154459	0.00479807	0.000541738	0.00425173	0.00208129		0.00181301	0.00416699		0.00107689	0.00354612		0.0043823	0.00345039		0.0131241	0.0137401		0.00383242	0.00530341
	1.0875	-0.00264	-0.00322	0.00564	0.00993	0.01516	-0.00531		0.00294	-0.00523		0.00105	0.00926		-0.00163	-0.0072		-0.01917	-0.01558		0.01213	0.01282			5.55	0.0044349	0.00159057	0.0053189	0.000543312	0.00527651	0.00226558		0.00176613	0.00415557		0.00107453	0.00355718		0.00473632	0.00351703		0.0131172	0.0136859		0.00391304	0.00525304
	1.09167	-0.00307	-0.0035	0.00422	0.01044	0.01527	-0.0056		0.00226	-0.0048		0.00033	0.00889		0.00157	-0.00729		-0.01885	-0.01519		0.01229	0.01182			5.55417	0.00440874	0.00166581	0.00569625	0.000545195	0.00631807	0.00243234		0.00174456	0.00412107		0.00106956	0.00355291		0.00516618	0.00357941		0.0132427	0.0136544		0.0040648	0.00517789
	1.09583	-0.00328	-0.00357	0.0021	0.01096	0.01552	-0.00536		0.0014	-0.00422		0.00063	0.00795		0.00591	-0.00771		-0.01924	-0.01483		0.0117	0.01084			5.55833	0.00437234	0.00177954	0.00588728	0.000547218	0.00728184	0.00256955		0.00175893	0.00408607		0.00106415	0.0035348		0.00568579	0.00363005		0.0134833	0.0136436		0.00432082	0.0051121
	1.1	-0.00296	-0.00357	-0.00024	0.01154	0.0157	-0.00515		0.00055	-0.00383		0.00166	0.00699		0.00937	-0.00883		-0.02034	-0.01448		0.01083	0.01012			5.5625	0.00432175	0.00192833	0.00587568	0.000548735	0.00807545	0.00266845		0.00181328	0.00407365		0.00105974	0.00350253		0.00630607	0.00366478		0.0138069	0.0136542		0.0047237	0.00510125
	1.10417	-0.00219	-0.00359	-0.00224	0.01226	0.01554	-0.0054		0.0001	-0.00378		0.00252	0.00667		0.01034	-0.01037		-0.02162	-0.01409		0.01022	0.01004			5.56667	0.0042588	0.00209332	0.00567483	0.000549606	0.00862413	0.00272545		0.00190482	0.00409535		0.00105617	0.00345347		0.00704688	0.0036853		0.0141892	0.0136926		0.00530337	0.00519331
	1.10833	-0.00128	-0.00355	-0.00361	0.01308	0.01525	-0.00624		0.00021	-0.00388		0.00254	0.00714		0.00871	-0.01143		-0.02239	-0.01367		0.00997	0.01065			5.57083	0.0041856	0.00224384	0.0053235	0.000550393	0.00888548	0.00273908		0.00202306	0.00415193		0.00105215	0.00338606		0.0079256	0.00370005		0.0146126	0.0137674		0.00607686	0.00543419
	1.1125	-0.00048	-0.00321	-0.00444	0.01336	0.01468	-0.00737		0.00081	-0.00386		0.00169	0.008		0.00574	-0.01136		-0.02248	-0.01331		0.00983	0.01152			5.575	0.00410632	0.00234629	0.00487763	0.000552023	0.00885402	0.00271326		0.00215162	0.00423461		0.00104635	0.0032999		0.00895191	0.00372153		0.0150785	0.0138916		0.00703257	0.00586456
	1.11667	0.00018	-0.0024	-0.005	0.01308	0.01417	-0.00838		0.00159	-0.00371		0.00056	0.00859		0.00286	-0.01045		-0.02221	-0.01303		0.00971	0.01193			5.57917	0.00402522	0.00237459	0.00439569	0.000554468	0.00855943	0.00265592		0.00227107	0.00433397		0.00103909	0.0031973		0.0101134	0.00376017		0.0155851	0.0140751		0.0081296	0.00652473
	1.12083	0.00069	-0.00106	-0.00552	0.01247	0.01371	-0.00914		0.00214	-0.00367		-0.00017	0.00859		0.00089	-0.0097		-0.02191	-0.01288		0.00972	0.01144			5.58333	0.00394776	0.00232021	0.00392714	0.000556885	0.00805386	0.00257937		0.00236375	0.00444375		0.00103263	0.00308145		0.0113666	0.00382701		0.0161368	0.0143307		0.00928596	0.00744303
	1.125	0.00099	0.00061	-0.00617	0.01242	0.01357	-0.00991		0.00216	-0.00397		-0.00035	0.0082		-0.00015	-0.00975		-0.02163	-0.01303		0.00992	0.01041			5.5875	0.00388267	0.00219313	0.00350341	0.000558486	0.00740148	0.00249473		0.00241797	0.00456883		0.00102861	0.00295805		0.0126386	0.00393399		0.0167438	0.0146657		0.0103916	0.00862003
	1.12917	0.001	0.00229	-0.00704	0.01304	0.01355	-0.01086		0.00163	-0.00452		-0.00018	0.00791		-0.00075	-0.01027		-0.02134	-0.01346		0.0102	0.00975			5.59167	0.00384131	0.00201909	0.0031382	0.000559245	0.00666375	0.00241073		0.00243126	0.00471813		0.00102588	0.00283402		0.0138242	0.00409362		0.0174185	0.0150893		0.011331	0.0100128
	1.13333	0.0009	0.00357	-0.00813	0.01401	0.01342	-0.01178		0.00075	-0.00506		0.00011	0.00802		-0.00134	-0.01048		-0.02092	-0.01398		0.01041	0.01004			5.59583	0.00382833	0.00182952	0.00283132	0.000559779	0.00589564	0.00233087		0.00241162	0.00490719		0.00102192	0.00271574		0.0148079	0.00431953		0.0181638	0.0156054		0.0120082	0.0115371
	1.1375	0.001	0.00422	-0.00919	0.01469	0.01274	-0.01225		-0.00021	-0.00559		0.00048	0.00837		-0.00205	-0.01003		-0.02032	-0.01439		0.01048	0.01108			5.6	0.00383959	0.00165485	0.00257517	0.000560566	0.00514008	0.00225615		0.00237667	0.00515146		0.00101576	0.00260724		0.0154885	0.00463211		0.0189996	0.0162171		0.0123642	0.0130793
	1.14167	0.00149	0.00431	-0.00976	0.01479	0.01166	-0.01231		-0.00103	-0.00642		0.00083	0.0085		-0.00286	-0.00924		-0.01967	-0.01463		0.0104	0.01225			5.60417	0.00386595	0.00151663	0.00235817	0.000562083	0.00442872	0.00218336		0.00235057	0.00546875		0.0010084	0.00250902		0.015803	0.00506726		0.0199737	0.0169145		0.0123857	0.0145077
	1.14583	0.00227	0.00422	-0.00962	0.01438	0.01052	-0.01256		-0.00146	-0.00769		0.00098	0.0082		-0.00385	-0.00844		-0.01943	-0.01461		0.01022	0.01306			5.60833	0.0038993	0.00142644	0.00216973	0.000564809	0.00378249	0.00210844		0.00236283	0.00586758		0.00100159	0.00241973		0.01574	0.00568201		0.0211574	0.0176762		0.0120998	0.0156965
	1.15	0.0028	0.00428	-0.00899	0.01363	0.00971	-0.01387		-0.00133	-0.00916		0.00082	0.00759		-0.00498	-0.00773		-0.02	-0.0143		0.01	0.01333			5.6125	0.00393266	0.0013905	0.00200214	0.000569053	0.00321244	0.0020276		0.00245312	0.00635286		0.000996084	0.00233919		0.0153356	0.0065589		0.02261	0.0184678		0.0115787	0.0165513
	1.15417	0.00249	0.00454	-0.00852	0.01256	0.00909	-0.01679		-0.00065	-0.01041		0.00045	0.00702		-0.00588	-0.00722		-0.02128	-0.01382		0.00988	0.01319			5.61667	0.00395993	0.00141901	0.00185122	0.000574532	0.00272222	0.00194019		0.00268586	0.00691817		0.000991084	0.00227014		0.014666	0.00781137		0.0243532	0.019247		0.0109095	0.0170313
	1.15833	0.00127	0.00488	-0.00863	0.01133	0.00869	-0.02107		0.00034	-0.01112		0.00027	0.00683		-0.0061	-0.00729		-0.02262	-0.01345		0.00992	0.01287			5.62083	0.00397554	0.00154386	0.00171436	0.000580462	0.00230995	0.00185007		0.00317836	0.00755312		0.000985161	0.00221774		0.0138338	0.00959164		0.0263533	0.0199642		0.010183	0.0171565
	1.1625	-0.00027	0.00516	-0.00905	0.01013	0.00851	-0.02581		0.00126	-0.0111		0.00075	0.00712		-0.00565	-0.00813		-0.02321	-0.01335		0.00999	0.01247			5.625	0.00397747	0.00184725	0.00159011	0.000586475	0.0019704	0.00176286		0.0041502	0.00823424		0.00097787	0.00218502		0.0129364	0.0120898		0.028514	0.0205712		0.00946732	0.016982
	1.16667	-0.00144	0.00528	-0.0092	0.00953	0.0085	-0.03017		0.00182	-0.0103		0.00202	0.00773		-0.00504	-0.00923		-0.02269	-0.01357		0.0099	0.01189			5.62917	0.00396804	0.00251354	0.00147725	0.000593388	0.0016959	0.00168291		0.00599942	0.00892438		0.000968941	0.00217237		0.0120546	0.0155228		0.0306715	0.0210251		0.00880096	0.016584
	1.17083	-0.00188	0.0052	-0.00869	0.00939	0.00857	-0.0338		0.00189	-0.00907		0.00364	0.00842		-0.00489	-0.00988		-0.02147	-0.014		0.0097	0.01111			5.63333	0.00395273	0.0039228	0.00137567	0.000602549	0.00147661	0.0016114		0.00941218	0.00957025		0.000958852	0.00217728		0.0112337	0.0201102		0.0326262	0.0213015		0.00819318	0.0160344
	1.175	-0.00154	0.00482	-0.00764	0.00986	0.00868	-0.03695		0.00152	-0.00796		0.0048	0.00901		-0.00528	-0.01005		-0.0205	-0.01462		0.00962	0.01035			5.6375	0.00393661	0.00681421	0.00128433	0.000614998	0.00130241	0.00154506		0.0154997	0.0101113		0.000947453	0.00219885		0.0104904	0.0260287		0.0341654	0.0213941		0.00763578	0.0153963
	1.17917	-0.00051	0.00395	-0.00658	0.01075	0.00848	-0.03997		0.00101	-0.00731		0.00499	0.00953		-0.00576	-0.01037		-0.02045	-0.01536		0.00974	0.00992			5.64167	0.00392313	0.0125301	0.00120345	0.000630988	0.00116412	0.00148091		0.0259365	0.0104828		0.000934954	0.00224009		0.00981896	0.0333552		0.0351276	0.0213171		0.00712128	0.0147121
	1.18333	0.0011	0.0025	-0.00627	0.01156	0.00768	-0.04307		0.00093	-0.00709		0.00429	0.00992		-0.00594	-0.01113		-0.02118	-0.01602		0.00992	0.00996			5.64583	0.0039139	0.0233039	0.00113263	0.000649563	0.00105419	0.00141758		0.0430504	0.0106374		0.000921353	0.00230551		0.00919967	0.0419948		0.0354158	0.0210953		0.00664769	0.0140102
	1.1875	0.00299	0.00069	-0.00692	0.0119	0.00652	-0.04618		0.00143	-0.00698		0.00316	0.00992		-0.00598	-0.01191		-0.02202	-0.01623		0.01012	0.01049			5.65	0.00390711	0.0424632	0.00107173	0.000668447	0.000966813	0.00135821		0.0697788	0.0105502		0.000906591	0.0023989		0.00860745	0.0516307		0.035035	0.0207619		0.00621659	0.0133067
	1.19167	0.00459	-0.00099	-0.00778	0.01192	0.00572	-0.04929		0.00198	-0.00657		0.00199	0.00933		-0.00634	-0.01224		-0.02223	-0.0159		0.01044	0.01133			5.65417	0.00389717	0.0743572	0.00101974	0.00068528	0.000896584	0.00130595		0.109409	0.0102381		0.000890996	0.00252197		0.00802552	0.0617087		0.0340869	0.0203524		0.00583011	0.0126142
	1.19583	0.00521	-0.00211	-0.00802	0.01206	0.00558	-0.05236		0.00199	-0.00568		0.00096	0.00835		-0.00711	-0.01206		-0.02155	-0.01547		0.01082	0.01207			5.65833	0.00387831	0.12382	0.000975957	0.000698544	0.000839308	0.00126286		0.165052	0.00974765		0.000874865	0.00267344		0.00744559	0.0714858		0.0327373	0.019904		0.00548846	0.0119421
	1.2	0.00467	-0.00264	-0.00766	0.01279	0.00552	-0.05523		0.00135	-0.00467		0.00027	0.00748		-0.00772	-0.01155		-0.0203	-0.01554		0.01097	0.0123			5.6625	0.00384861	0.195113	0.000939887	0.00070807	0.000792212	0.00122851		0.238886	0.00914657		0.000857544	0.0028498		0.00687968	0.0801498		0.0311715	0.0194493		0.00519282	0.0112957
	1.20417	0.00348	-0.00289	-0.00751	0.0139	0.00479	-0.0577		0.00039	-0.00421		0.00023	0.00708		-0.00755	-0.01077		-0.01912	-0.0161		0.01069	0.01188			5.66667	0.0038111	0.2905	0.000910501	0.00071428	0.000754649	0.00120033		0.331285	0.00850585		0.000838229	0.00304229		0.00634319	0.0869672		0.0295375	0.0190147		0.00494277	0.0106852
	1.20833	0.00243	-0.00321	-0.00809	0.01494	0.00338	-0.05982		-0.00049	-0.00462		0.00086	0.00728		-0.00659	-0.00974		-0.01843	-0.01646		0.01021	0.01106			5.67083	0.00377207	0.408779	0.000887042	0.000717624	0.000725909	0.00117486		0.440059	0.00788697		0.000817128	0.00323886		0.0058525	0.0914348		0.0279473	0.0186162		0.00473563	0.0101229
	1.2125	0.002	-0.00376	-0.00921	0.01532	0.00195	-0.06182		-0.00097	-0.00544		0.0017	0.00793		-0.00545	-0.00866		-0.01808	-0.01605		0.00996	0.01029			5.675	0.00373729	0.544187	0.000868628	0.000718496	0.000705569	0.00115033		0.560009	0.00733018		0.000797218	0.00342674		0.00541767	0.0933664		0.0264663	0.0182636		0.00457088	0.00961348
	1.21667	0.00227	-0.00463	-0.01037	0.01488	0.00099	-0.06366		-0.00092	-0.00596		0.00219	0.00875		-0.00455	-0.00784		-0.01769	-0.01497		0.01011	0.00989			5.67917	0.00371408	0.68601	0.000854131	0.000717765	0.000691827	0.00112763		0.683022	0.00685093		0.000780641	0.00359528		0.00504453	0.0929082		0.0251123	0.017959		0.00444372	0.00915616
	1.22083	0.00317	-0.0058	-0.01118	0.01408	0.00037	-0.06501		-0.00047	-0.00606		0.00217	0.00944		-0.00372	-0.00748		-0.01742	-0.01366		0.01046	0.00988			5.68333	0.00371134	0.819212	0.000842303	0.0007165	0.000682861	0.00110982		0.798808	0.00644181		0.00076832	0.00373798		0.00473036	0.0904753		0.0238882	0.0176953		0.0043484	0.00874658
	1.225	0.00454	-0.0071	-0.01147	0.01332	-0.00046	-0.06572		8e-05	-0.0061		0.00197	0.00982		-0.00267	-0.00743		-0.01794	-0.01244		0.01084	0.00998			5.6875	0.00373963	0.926297	0.000832092	0.000715067	0.000676709	0.0010994		0.896297	0.00608651		0.00075954	0.0038495		0.00447217	0.08665		0.0227677	0.0174605		0.00427908	0.0083884
	1.22917	0.00598	-0.0082	-0.01123	0.01293	-0.00191	-0.06603		0.00069	-0.00626		0.00197	0.01005		-0.00162	-0.00734		-0.01967	-0.01143		0.01118	0.0099			5.69167	0.00380248	0.990513	0.00082264	0.00071296	0.000672782	0.00109624		0.965583	0.0057642		0.000755046	0.00392817		0.00426276	0.0820758		0.0217179	0.0172439		0.00423339	0.00808424
	1.23333	0.0069	-0.00882	-0.01065	0.01279	-0.00391	-0.06635		0.00147	-0.00623		0.00229	0.01042		-0.00117	-0.00697		-0.02207	-0.01051		0.01146	0.0097			5.69583	0.00389697	1	0.000813849	0.000709503	0.000670374	0.00109683		1	0.00546197		0.000755879	0.00397645		0.00409705	0.0773334		0.0206878	0.0170448		0.00420623	0.00783422
	1.2375	0.00689	-0.00898	-0.01004	0.0128	-0.00619	-0.06695		0.00241	-0.00587		0.0028	0.01093		-0.00171	-0.00644		-0.02398	-0.00955		0.01149	0.00984			5.7	0.00401599	0.95167	0.000806135	0.000704585	0.000668289	0.00109664		0.997728	0.00517254		0.000763647	0.00400348		0.00396497	0.0728262		0.0196411	0.0168656		0.00418621	0.0076332
	1.24167	0.00594	-0.00892	-0.00974	0.01318	-0.0086	-0.06789		0.0033	-0.0055		0.00341	0.01108		-0.00303	-0.00619		-0.02441	-0.0086		0.01105	0.01056			5.70417	0.00416259	0.853008	0.000800307	0.000697954	0.000665011	0.00109254		0.96223	0.0048934		0.000779242	0.00402244		0.00385847	0.0687277		0.0185744	0.016709		0.00415937	0.00747558
	1.24583	0.00439	-0.00883	-0.01	0.01395	-0.01115	-0.06919		0.00393	-0.00561		0.00408	0.01035		-0.00438	-0.00658		-0.02315	-0.00797		0.01009	0.01151			5.70833	0.00434487	0.720456	0.000796707	0.000688961	0.000659829	0.00108445		0.901215	0.00462717		0.00080451	0.00404881		0.0037676	0.0650065		0.0175136	0.0165725		0.00411976	0.00735851
	1.25	0.00261	-0.00874	-0.01075	0.0147	-0.0139	-0.07073		0.00399	-0.00617		0.00474	0.00885		-0.00504	-0.00735		-0.02095	-0.00783		0.00902	0.01207			5.7125	0.00457024	0.574696	0.000795042	0.000676906	0.000652685	0.00107448		0.824448	0.00437688		0.000839985	0.00409812		0.00368878	0.0615062		0.0165054	0.0164538		0.00406757	0.00727901
	1.25417	0.00079	-0.00862	-0.01153	0.01476	-0.01688	-0.07219		0.00316	-0.00667		0.00514	0.00748		-0.00468	-0.00769		-0.01906	-0.00799		0.00852	0.01204			5.71667	0.00483849	0.434881	0.000794577	0.00066204	0.0006438	0.00106461		0.741278	0.00414817		0.000885996	0.00418343		0.00362274	0.0580278		0.0155961	0.0163527		0.00400953	0.00723915
	1.25833	-0.00075	-0.00837	-0.01185	0.01382	-0.02009	-0.07317		0.0017	-0.00672		0.00501	0.00733		-0.0034	-0.00714		-0.01839	-0.00812		0.00911	0.01187			5.72083	0.00514131	0.314328	0.00079514	0.000645601	0.000633701	0.00105562		0.658794	0.00394731		0.000942692	0.00431236		0.00356924	0.0544062		0.0148213	0.0162767		0.00394765	0.00724144
	1.2625	-0.00166	-0.00787	-0.0116	0.01241	-0.02329	-0.07336		0.00058	-0.00651		0.00448	0.00858		-0.00161	-0.00626		-0.01885	-0.00812		0.0106	0.01222			5.725	0.0054633	0.219076	0.000797417	0.000629077	0.000623197	0.00104847		0.581138	0.00378183		0.00101224	0.00448427		0.00352381	0.0505504		0.0141999	0.0162321		0.00388152	0.00728393
	1.26667	-0.00168	-0.00721	-0.01104	0.01128	-0.02592	-0.07264		0.00067	-0.00663		0.00405	0.01043		0	-0.00613		-0.01956	-0.00795		0.01217	0.01315			5.72917	0.00579167	0.149043	0.000802805	0.000613172	0.000613158	0.00104437		0.509893	0.00366039		0.00110337	0.00468807		0.00348359	0.0464629		0.0137261	0.0162271		0.00380633	0.00735428
	1.27083	-0.00101	-0.00664	-0.0105	0.011	-0.02748	-0.07175		0.00184	-0.0074		0.00394	0.01196		0.00064	-0.00716		-0.01971	-0.00739		0.01312	0.01411			5.73333	0.00612055	0.100456	0.000812428	0.000597997	0.000604031	0.00104393		0.44509	0.0035895		0.00123935	0.00490121		0.00344809	0.042222		0.0133804	0.0162651		0.00372273	0.00742989
	1.275	-7e-05	-0.00646	-0.01013	0.01099	-0.02788	-0.07152		0.00311	-0.0086		0.00373	0.01275		-6e-05	-0.00871		-0.01925	-0.00629		0.01348	0.01457			5.7375	0.00646007	0.0682091	0.000825848	0.000583665	0.000596036	0.0010462		0.386224	0.00357457		0.00147197	0.00509387		0.00341619	0.0379604		0.0131238	0.0163522		0.0036353	0.00748723
	1.27917	0.00066	-0.00673	-0.00999	0.01094	-0.02747	-0.07231		0.00352	-0.00961		0.00301	0.01287		-0.0016	-0.00983		-0.01866	-0.00486		0.01376	0.01462			5.74167	0.00682139	0.0474435	0.00084196	0.000570992	0.000589317	0.00104945		0.332918	0.00362626		0.00190547	0.00523583		0.00338727	0.0338265		0.0129204	0.0164916		0.00354776	0.00750836
	1.28333	0.00091	-0.00728	-0.01	0.01065	-0.02666	-0.07385		0.00294	-0.0099		0.00201	0.01252		-0.00311	-0.01024		-0.01838	-0.00369		0.01424	0.0148			5.74583	0.00721394	0.034269	0.000861453	0.000560959	0.000583367	0.00105261		0.285137	0.00376025		0.00273471	0.00530693		0.00336269	0.0299626		0.0127527	0.0166886		0.00346043	0.00748083
	1.2875	0.00078	-0.00792	-0.00994	0.01087	-0.02555	-0.07565		0.00197	-0.00951		0.00146	0.01183		-0.00412	-0.01035		-0.0185	-0.00325		0.01471	0.0153			5.75	0.00762991	0.0258962	0.000887532	0.000553653	0.000577052	0.00105607		0.243081	0.00399047		0.00430049	0.00529967		0.00334494	0.0264802		0.0126338	0.0169454		0.00337193	0.00739746
	1.29167	0.00056	-0.00857	-0.00936	0.01183	-0.02414	-0.0772		0.00121	-0.00888		0.00176	0.01099		-0.0047	-0.01066		-0.01885	-0.00349		0.01471	0.01574			5.75417	0.00804242	0.0204727	0.000923309	0.000548061	0.000569948	0.00106026		0.206939	0.00432482		0.0071491	0.00521934		0.00333253	0.0234448		0.0125787	0.0172644		0.00328226	0.00725983
	1.29583	0.00046	-0.009	-0.00806	0.01321	-0.02262	-0.07788		0.0007	-0.00839		0.00257	0.01027		-0.00496	-0.01119		-0.01921	-0.00398		0.01405	0.01557			5.75833	0.00840101	0.0168341	0.000971231	0.000543115	0.000563006	0.00106451		0.176686	0.00475614		0.0120701	0.00508037		0.00332285	0.0208739		0.0125824	0.0176449		0.00319344	0.00707559
	1.3	0.00037	-0.00883	-0.00637	0.01408	-0.02154	-0.0776		0.00023	-0.00811		0.00321	0.00981		-0.00486	-0.01154		-0.01953	-0.00437		0.01296	0.0147			5.7625	0.00864473	0.0142786	0.00103186	0.000538619	0.000557218	0.00106791		0.15199	0.00526852		0.0200696	0.00490253		0.0033118	0.0187505		0.012615	0.0180844		0.00310877	0.00686155
	1.30417	0.00014	-0.00794	-0.00486	0.01429	-0.02144	-0.0768		-0.00017	-0.00797		0.00337	0.0095		-0.00436	-0.01145		-0.01985	-0.00455		0.01177	0.01341			5.76667	0.00871964	0.0123949	0.00110464	0.000535134	0.000552806	0.00107028		0.132241	0.0058386		0.0322369	0.00470677		0.00329988	0.0170337		0.0126406	0.0185765		0.00303753	0.00663403
	1.30833	2e-05	-0.00685	-0.00393	0.01389	-0.02227	-0.07617		-0.00033	-0.0078		0.0033	0.00911		-0.00369	-0.01095		-0.02003	-0.00445		0.01067	0.0121			5.77083	0.00860407	0.0109494	0.00118702	0.000533223	0.00054975	0.00107122		0.116659	0.00644055		0.0494882	0.0045103		0.00328523	0.0156775		0.0126313	0.0191091		0.00298428	0.00640457
	1.3125	0.00051	-0.00657	-0.00361	0.01372	-0.02333	-0.076		-0.00021	-0.00748		0.00324	0.00849		-0.00322	-0.0103		-0.01975	-0.00403		0.00959	0.01115			5.775	0.00830703	0.00980979	0.001275	0.000533139	0.000548131	0.00107018		0.104423	0.007043		0.0722136	0.00432413		0.00326512	0.0146303		0.0125784	0.019666		0.00295041	0.0061758
	1.31667	0.00175	-0.00772	-0.00381	0.01405	-0.02387	-0.07598		1e-05	-0.00714		0.00324	0.00785		-0.00322	-0.00972		-0.01898	-0.00336		0.00851	0.01079			5.77917	0.00786835	0.00890399	0.00136414	0.000534966	0.000547686	0.00106801		0.0947718	0.00760631		0.0999219	0.00415326		0.0032367	0.0138436		0.0124926	0.0202278		0.00293422	0.00594714
	1.32083	0.00338	-0.0098	-0.00442	0.01478	-0.02362	-0.07567		8e-05	-0.00709		0.00328	0.00745		-0.0035	-0.00922		-0.01803	-0.00265		0.00754	0.01097			5.78333	0.00734381	0.00819687	0.00145046	0.000538366	0.000547544	0.00106712		0.0870677	0.00808632		0.131022	0.00399537		0.00320281	0.0132658		0.0123969	0.0207749		0.00293827	0.00572064
	1.325	0.00483	-0.01144	-0.00529	0.01518	-0.02289	-0.07494		-0.00024	-0.00747		0.00341	0.00756		-0.00357	-0.0086		-0.01736	-0.00211		0.00688	0.01151			5.7875	0.0067924	0.0076756	0.00153021	0.00054185	0.000547018	0.001069		0.0808151	0.00844689		0.162862	0.00384261		0.00317141	0.0128493		0.0123083	0.0212873		0.00296394	0.00550101
	1.32917	0.00575	-0.01146	-0.00631	0.01506	-0.02216	-0.0739		-0.00099	-0.00803		0.00368	0.00829		-0.00318	-0.00783		-0.0172	-0.00175		0.00667	0.01224			5.79167	0.0062639	0.00733818	0.00159919	0.000543368	0.000545601	0.00107157		0.0756531	0.0086677		0.192104	0.00368704		0.00314807	0.0125459		0.0122276	0.0217405		0.00301463	0.00528891
	1.33333	0.0061	-0.00983	-0.00746	0.01425	-0.02171	-0.07294		-0.00186	-0.00839		0.00407	0.00957		-0.00265	-0.0072		-0.01742	-0.0014		0.00694	0.01291			5.79583	0.00578762	0.00718405	0.00165231	0.000541738	0.000543537	0.00107083		0.0713292	0.00875113		0.215361	0.00352539		0.00312858	0.0123097		0.0121415	0.0221121		0.00309259	0.00508183
	1.3375	0.00607	-0.00765	-0.00866	0.01326	-0.02153	-0.07225		-0.00236	-0.00845		0.00454	0.01076		-0.00254	-0.00711		-0.01762	-0.00085		0.00756	0.01326			5.8	0.0053752	0.007205	0.00168527	0.00053772	0.000540885	0.001065		0.0676673	0.00871161		0.229945	0.00335961		0.00310326	0.0120955		0.0120427	0.0223841		0.00320356	0.00487887
	1.34167	0.00577	-0.00617	-0.00954	0.01257	-0.02138	-0.07199		-0.00222	-0.00841		0.00498	0.01131		-0.00294	-0.00756		-0.01745	0.00013		0.00827	0.01326			5.80417	0.00502513	0.00737912	0.00169648	0.000533251	0.000537849	0.00105543		0.064538	0.00857486		0.234479	0.00319405		0.00306589	0.011866		0.0119372	0.0225529		0.00334924	0.00468881
	1.34583	0.0053	-0.00585	-0.00973	0.01263	-0.02122	-0.07184		-0.00153	-0.00846		0.00516	0.01107		-0.00334	-0.00828		-0.01689	0.00165		0.00885	0.01331			5.80833	0.00472687	0.00766295	0.0016897	0.000529823	0.000534773	0.00104452		0.0618369	0.00836697		0.229164	0.00303395		0.00302146	0.0115921		0.0118386	0.0226231		0.00352837	0.00452057
	1.35	0.00477	-0.00618	-0.0093	0.01317	-0.0213	-0.0718		-0.00056	-0.00855		0.00489	0.01094		-0.00315	-0.00897		-0.01627	0.00348		0.00918	0.0137			5.8125	0.004472	0.00799234	0.00167072	0.000528081	0.000533154	0.00103391		0.0594691	0.00811794		0.215609	0.00288525		0.00297267	0.0112584		0.0117482	0.0226088		0.003737	0.00437906
	1.35417	0.00426	-0.00631	-0.00858	0.01376	-0.02191	-0.07167		0.00021	-0.00855		0.00419	0.0116		-0.00224	-0.00937		-0.01597	0.00511		0.00922	0.0142			5.81667	0.00425292	0.00828888	0.00164528	0.000527715	0.000533053	0.00102424		0.0573421	0.00784782		0.196327	0.00275399		0.00292079	0.0108622		0.0116493	0.0225298		0.003968	0.00425959
	1.35833	0.00377	-0.00583	-0.00787	0.01405	-0.02286	-0.07196		0.00036	-0.00847		0.00343	0.01323		-0.00091	-0.00929		-0.01611	0.00602		0.00907	0.01433			5.82083	0.00406526	0.00847633	0.00161624	0.000527547	0.000534004	0.0010155		0.0553682	0.0075678		0.17407	0.00264589		0.00286629	0.0104144		0.0115239	0.0224085		0.00421017	0.00415531
	1.3625	0.00342	-0.00501	-0.0073	0.01455	-0.0234	-0.07271		-0.00014	-0.00827		0.00298	0.01522		0.00047	-0.00872		-0.01648	0.00615		0.00881	0.01405			5.825	0.00390549	0.00849571	0.0015847	0.000525973	0.000534105	0.00100672		0.0534703	0.00727623		0.151256	0.00256324		0.00281577	0.00993456		0.0113781	0.0222694		0.00444681	0.00406188
	1.36667	0.0034	-0.00438	-0.00695	0.01559	-0.02285	-0.07382		-0.00088	-0.00773		0.0028	0.01686		0.00171	-0.00796		-0.01675	0.00588		0.00848	0.01374			5.82917	0.00377511	0.00831808	0.00155105	0.000522404	0.000532911	0.000996795		0.0515865	0.00697162		0.129605	0.00250688		0.00277444	0.00944506		0.0112366	0.0221306		0.00465927	0.0039801
	1.37083	0.00385	-0.00421	-0.00685	0.01701	-0.02119	-0.07456		-0.00138	-0.00664		0.00258	0.0176		0.00259	-0.00737		-0.01674	0.00554		0.00826	0.01361			5.83333	0.00368184	0.00794684	0.00151665	0.000518077	0.000530725	0.00098569		0.0496723	0.00665785		0.110069	0.00247635		0.00274266	0.00896612		0.0111152	0.0220046		0.00483478	0.0039118
	1.375	0.00487	-0.00427	-0.00705	0.01843	-0.01908	-0.07436		-0.00146	-0.00513		0.00207	0.0177		0.00284	-0.00719		-0.01655	0.00517		0.00848	0.01344			5.8375	0.00363044	0.00741524	0.00148261	0.000515379	0.000529288	0.000975524		0.047705	0.00634859		0.0929643	0.00247033		0.00272032	0.00851285		0.0110069	0.0218978		0.00496279	0.00385675
	1.37917	0.00647	-0.00415	-0.00757	0.01937	-0.0172	-0.07354		-0.0011	-0.00366		0.00131	0.01728		0.00234	-0.0074		-0.01649	0.00472		0.0091	0.01316			5.84167	0.00362081	0.00677709	0.00145024	0.0005158	0.000529754	0.000968811		0.0456841	0.0060579		0.078201	0.00248822		0.00270989	0.00809335		0.0109006	0.021811		0.00503819	0.00381186
	1.38333	0.00834	-0.00363	-0.00826	0.01965	-0.01577	-0.07303		-0.00036	-0.00279		0.00051	0.01693		0.00122	-0.00778		-0.01676	0.00436		0.0095	0.0131			5.84583	0.00364848	0.00609226	0.00141906	0.000518667	0.000531899	0.000965702		0.0436288	0.00579143		0.0655132	0.00252768		0.00270952	0.00771214		0.0107982	0.021737		0.00505768	0.00377383
	1.3875	0.00983	-0.00288	-0.00876	0.01914	-0.01449	-0.07313		0.00063	-0.00294		-3e-05	0.01646		-0.0002	-0.00812		-0.01703	0.00444		0.00895	0.01367			5.85	0.00370962	0.00541469	0.00138806	0.000521421	0.000534227	0.000963432		0.0415694	0.00554929		0.0546132	0.00258732		0.00271225	0.00736792		0.0107047	0.0216621		0.00502339	0.00374207
	1.39167	0.01032	-0.00248	-0.00885	0.01836	-0.01325	-0.07373		0.00158	-0.0041		-0.00012	0.01616		-0.00153	-0.00832		-0.01666	0.00525		0.00747	0.01474			5.85417	0.00380035	0.00478552	0.0013563	0.000521365	0.000535886	0.000959434		0.0395387	0.00533827		0.0452646	0.00266418		0.00270939	0.00705416		0.0106189	0.0215703		0.00493979	0.00371558
	1.39583	0.00962	-0.00281	-0.00872	0.01731	-0.01244	-0.07415		0.00197	-0.00581		0.0003	0.0159		-0.00234	-0.00824		-0.01524	0.00667		0.00594	0.01587			5.85833	0.00391471	0.00423196	0.001324	0.00051788	0.000535603	0.000953759		0.0375635	0.00517329		0.0372937	0.0027534		0.00269623	0.00675763		0.0105316	0.0214486		0.00481721	0.00369125
	1.4	0.00823	-0.00381	-0.00875	0.0163	-0.01247	-0.07436		0.00143	-0.00744		0.0012	0.01578		-0.00252	-0.00775		-0.01301	0.00817		0.0053	0.01671			5.8625	0.00404154	0.00376882	0.00129258	0.000513018	0.000534287	0.000947935		0.0356581	0.00507656		0.0305708	0.00284796		0.00267414	0.0064644		0.0104365	0.0212883		0.00467386	0.00366315
	1.40417	0.00706	-0.00521	-0.00903	0.0156	-0.01333	-0.07426		0.00019	-0.00844		0.00252	0.01582		-0.00221	-0.00692		-0.01079	0.0092		0.00581	0.01705			5.86667	0.00416745	0.00340216	0.00126386	0.000509506	0.00053194	0.000942457		0.0338276	0.00506301		0.0249823	0.00293998		0.00264832	0.00616245		0.0103386	0.0210865		0.00453105	0.00362717
	1.40833	0.0068	-0.00682	-0.00921	0.01561	-0.01477	-0.07404		-0.00102	-0.00858		0.00408	0.01594		-0.0016	-0.00606		-0.00947	0.00954		0.00698	0.01683			5.87083	0.00427745	0.00313323	0.00123922	0.000508775	0.000530037	0.000936337		0.0320704	0.00513892		0.0204161	0.003022		0.00262263	0.00584931		0.0102591	0.0208496		0.00439878	0.00357977
	1.4125	0.00741	-0.00844	-0.00884	0.01607	-0.01636	-0.07328		-0.00144	-0.00793		0.00549	0.01602		-0.00085	-0.00559		-0.00944	0.00942		0.00803	0.01608			5.875	0.00435734	0.00296218	0.00121966	0.000510349	0.000528661	0.000928786		0.0303845	0.00528959		0.0167505	0.00308776		0.0026009	0.00552966		0.0102062	0.0205873		0.00427886	0.00352289
	1.41667	0.00835	-0.00977	-0.00786	0.01655	-0.01754	-0.07178		-0.0008	-0.00695		0.00634	0.01648		-9e-05	-0.0058		-0.01025	0.00914		0.00837	0.015			5.87917	0.00439444	0.00288928	0.00120526	0.000512934	0.000528378	0.000920396		0.0287678	0.00549459		0.013855	0.00313176		0.00258501	0.00521055		0.010174	0.0203121		0.00416885	0.00346053
	1.42083	0.00903	-0.01049	-0.00671	0.01648	-0.01798	-0.06978		0.00061	-0.00631		0.00648	0.01719		0.00056	-0.00674		-0.01105	0.00882		0.00801	0.01394			5.88333	0.00438177	0.0029147	0.00119593	0.000515435	0.000529228	0.00091245		0.0272198	0.00572983		0.0115963	0.00315112		0.00257471	0.004899		0.0101408	0.0200357		0.00406885	0.00340148
	1.425	0.0092	-0.01041	-0.00595	0.0162	-0.01779	-0.06803		0.00227	-0.00647		0.00611	0.01822		0.00091	-0.00807		-0.01138	0.00844		0.00748	0.01322			5.8875	0.00432297	0.00303672	0.00119015	0.000516868	0.0005303	0.000906083		0.0257425	0.00597598		0.00984774	0.003146		0.00256863	0.00459986		0.0100973	0.0197727		0.00397875	0.00335328
	1.42917	0.00894	-0.00973	-0.00575	0.01574	-0.01722	-0.06702		0.00365	-0.00721		0.00558	0.01883		0.0007	-0.00904		-0.01133	0.00802		0.00733	0.01276			5.89167	0.00423234	0.00324953	0.00118594	0.000516672	0.000530705	0.000901246		0.02434	0.00620946		0.00849708	0.00312081		0.00256702	0.00431822		0.0100454	0.0195379		0.0039008	0.00331765
	1.43333	0.00841	-0.0088	-0.00593	0.0158	-0.01639	-0.06695		0.00433	-0.00779		0.00506	0.01865		-0.0001	-0.00893		-0.01116	0.00755		0.00769	0.01225			5.89583	0.00412903	0.0035399	0.00118072	0.000514873	0.000530948	0.000896311		0.0230174	0.00641132		0.00745103	0.00308164		0.00256826	0.00405697		0.00999311	0.0193463		0.0038336	0.00329035
	1.4375	0.00761	-0.00781	-0.00629	0.01628	-0.01542	-0.0674		0.00409	-0.00757		0.00446	0.01757		-0.00102	-0.00756		-0.0109	0.00684		0.00824	0.01173			5.9	0.00402755	0.00388096	0.00117303	0.000512316	0.000531474	0.000890043		0.0217797	0.00656275		0.00663569	0.00303569		0.00256999	0.00382227		0.00994836	0.0192107		0.00377619	0.00326465
	1.44167	0.00654	-0.00666	-0.00675	0.01718	-0.01468	-0.06787		0.00295	-0.00642		0.00368	0.0166		-0.00126	-0.00537		-0.01059	0.00591		0.00863	0.01148			5.90417	0.00393651	0.00423267	0.00116282	0.000510012	0.000533053	0.000881604		0.0206337	0.00665183		0.00599591	0.00298951		0.00257062	0.00361729		0.00991425	0.0191398		0.00372209	0.00323415
	1.44583	0.00549	-0.00533	-0.00724	0.0175	-0.01445	-0.06807		0.00122	-0.00472		0.00291	0.0163		-0.00031	-0.00317		-0.01033	0.00514		0.00885	0.0116			5.90833	0.00386118	0.00454532	0.00115149	0.000508944	0.000534712	0.000871091		0.0195871	0.00666926		0.0054899	0.00294677		0.00257124	0.0034436		0.00988672	0.0191363		0.00367065	0.00319532
	1.45	0.00496	-0.00404	-0.0078	0.01711	-0.01467	-0.06796		-0.00068	-0.0033		0.00257	0.01686		0.00167	-0.00157		-0.01015	0.00501		0.00912	0.01183			5.9125	0.00380319	0.00477051	0.00114061	0.000509562	0.000535178	0.000859148		0.0186435	0.00661331		0.005088	0.00290793		0.00257446	0.00329708		0.00985887	0.019199		0.00362443	0.00314815
	1.45417	0.0054	-0.00312	-0.00841	0.01621	-0.01487	-0.06762		-0.00236	-0.00298		0.00294	0.01731		0.00396	-0.00072		-0.00993	0.00571		0.00947	0.01188			5.91667	0.00375828	0.00487263	0.00113121	0.000511529	0.00053368	0.000848093		0.0178011	0.00649048		0.00476721	0.00287016		0.0025798	0.00316848		0.00981881	0.0193199		0.00359163	0.00310041
	1.45833	0.00689	-0.00278	-0.00881	0.01557	-0.01464	-0.06729		-0.00352	-0.00391		0.00381	0.01732		0.00555	-0.0004		-0.00958	0.00684		0.0096	0.01186			5.92083	0.00371823	0.00483483	0.00112259	0.000513749	0.000531191	0.00083985		0.0170533	0.00631785		0.00451138	0.00283		0.00258452	0.0030488		0.00977094	0.0194921		0.00357619	0.00305952
	1.4625	0.00897	-0.00298	-0.0086	0.01546	-0.01394	-0.06732		-0.00404	-0.00549		0.00464	0.01669		0.00574	-0.00042		-0.00923	0.0077		0.00918	0.01209			5.925	0.00367758	0.00466372	0.00111461	0.000514789	0.000528499	0.000835606		0.0163912	0.00611662		0.00430692	0.00278563		0.00258936	0.00293454		0.00972526	0.0197061		0.00357832	0.00303062
	1.46667	0.01088	-0.00351	-0.00766	0.01626	-0.01315	-0.06783		-0.00406	-0.00694		0.00496	0.01601		0.00462	-0.00073		-0.00904	0.00776		0.00816	0.0127			5.92917	0.00363308	0.00438385	0.00111113	0.000514114	0.000525929	0.000833879		0.0158034	0.00591099		0.0041424	0.00273636		0.00260128	0.00282948		0.00970053	0.0199574		0.003596	0.00301086
	1.47083	0.01214	-0.00412	-0.00626	0.01743	-0.01281	-0.06842		-0.00389	-0.0079		0.00459	0.01585		0.00293	-0.00138		-0.00904	0.00709		0.00684	0.01351			5.93333	0.00358137	0.00403134	0.00112203	0.0005124	0.000522913	0.000832744		0.0152742	0.00571502		0.00400413	0.00268133		0.00262635	0.00273923		0.00969365	0.0202399		0.00362827	0.00299704
	1.475	0.01265	-0.00475	-0.00492	0.01861	-0.01323	-0.06841		-0.00379	-0.00841		0.0038	0.01619		0.00127	-0.00244		-0.00903	0.00624		0.00571	0.0143			5.9375	0.00352024	0.00364466	0.00116419	0.000510883	0.000520323	0.000830523		0.0147839	0.0055306		0.00387981	0.00262		0.00266359	0.00266471		0.00968489	0.0205516		0.00367481	0.00298836
	1.47917	0.0126	-0.00546	-0.00413	0.01883	-0.01414	-0.06746		-0.0038	-0.0087		0.00303	0.01665		-0.0003	-0.00373		-0.00866	0.00584		0.00521	0.01501			5.94167	0.00344998	0.00325722	0.00126628	0.000510096	0.000519857	0.000826377		0.0143127	0.00534994		0.00375532	0.00255295		0.0027053	0.00260102		0.00965673	0.0208885		0.00373871	0.0029863
	1.48333	0.01231	-0.00628	-0.00412	0.01821	-0.01477	-0.06597		-0.00386	-0.00886		0.00256	0.01702		-0.00179	-0.00481		-0.00771	0.00603		0.0055	0.0157			5.94583	0.00337476	0.00289724	0.00147536	0.000509478	0.00052346	0.000822478		0.0138424	0.00516991		0.00362175	0.00248239		0.00274614	0.00254255		0.00961667	0.0212526		0.00381826	0.00299156
	1.4875	0.01195	-0.00696	-0.00468	0.01714	-0.01444	-0.06483		-0.00391	-0.00877		0.00253	0.01714		-0.00278	-0.0052		-0.00636	0.00641		0.00631	0.01633			5.95	0.00329862	0.00258207	0.00186937	0.000508297	0.000532	0.000821096		0.01336	0.00498887		0.00347238	0.00241059		0.00278747	0.00248827		0.00958413	0.0216449		0.00390655	0.00300412
	1.49167	0.01151	-0.00715	-0.00537	0.01661	-0.01325	-0.06463		-0.00376	-0.00826		0.00308	0.01709		-0.00267	-0.00486		-0.00509	0.00653		0.00718	0.01684			5.95417	0.0032235	0.00231855	0.00257006	0.000507089	0.000545075	0.000824057		0.0128584	0.00480796		0.00330878	0.00234044		0.00283402	0.00243845		0.00957005	0.0220749		0.00398557	0.00302262
	1.49583	0.01094	-0.00661	-0.0058	0.0168	-0.01204	-0.0651		-0.0031	-0.00743		0.00426	0.01679		-0.00135	-0.00423		-0.00433	0.00655		0.00784	0.01709			5.95833	0.0031499	0.00210325	0.00376312	0.00050796	0.000562966	0.000831164		0.0123366	0.0046268		0.00313587	0.00227438		0.00288429	0.00239398		0.00956348	0.0225501		0.00403935	0.0030473
	1.5	0.01019	-0.00558	-0.00579	0.01746	-0.01152	-0.06544		-0.00189	-0.00645		0.00582	0.01666		0.00051	-0.00381		-0.00419	0.0069		0.00823	0.01701			5.9625	0.00307964	0.00192813	0.00572292	0.000512737	0.0005862	0.000842812		0.0118004	0.00444626		0.00296123	0.00221563		0.0029327	0.00235432		0.00954783	0.0230814		0.00405873	0.00307848
	1.50417	0.00936	-0.00452	-0.0054	0.01771	-0.01174	-0.06511		-0.00065	-0.00547		0.0072	0.01674		0.00199	-0.0038		-0.00459	0.00763		0.00829	0.0165			5.96667	0.00301425	0.00178463	0.00884385	0.000520774	0.000617996	0.000860727		0.0112589	0.00426522		0.00279084	0.00216618		0.0029754	0.00231987		0.0095156	0.0236728		0.00404542	0.00311434
	1.50833	0.00867	-0.00372	-0.00481	0.01748	-0.01218	-0.06411		-4e-05	-0.00483		0.00777	0.01693		0.00267	-0.00414		-0.00525	0.00837		0.00818	0.01558			5.97083	0.00295494	0.00166528	0.0136723	0.000529458	0.00066329	0.000884713		0.0107224	0.0040749		0.00262924	0.00212749		0.00301401	0.0022907		0.00947524	0.0243269		0.00400772	0.00315066
	1.5125	0.00863	-0.00303	-0.0042	0.01686	-0.01227	-0.06267		-0.00023	-0.00494		0.00729	0.01681		0.00282	-0.00469		-0.00575	0.0088		0.00829	0.01439			5.975	0.00290273	0.00156331	0.0209394	0.000536483	0.000729067	0.000917434		0.010201	0.00386827		0.00247915	0.00209957		0.00304728	0.00226593		0.00943988	0.0250347		0.00395149	0.00317967
	1.51667	0.00959	-0.00219	-0.00373	0.01652	-0.0119	-0.061		-0.00084	-0.00594		0.006	0.0164		0.00286	-0.00522		-0.00572	0.00894		0.00869	0.01321			5.97917	0.00285954	0.00147379	0.031582	0.000541429	0.000823846	0.0009659		0.00970302	0.00364897		0.00234198	0.00208032		0.00307334	0.00224438		0.0094186	0.0257809		0.00388003	0.00319258
	1.52083	0.01138	-0.00136	-0.00374	0.01627	-0.01148	-0.05956		-0.00141	-0.00756		0.00447	0.01604		0.00289	-0.00546		-0.00518	0.00897		0.00909	0.01249			5.98333	0.00282578	0.00139268	0.0467457	0.000544998	0.000958475	0.00103949		0.0092326	0.00343193		0.0022174	0.00206634		0.00309122	0.00222612		0.0094089	0.0265374		0.00379419	0.00318698
	1.525	0.01324	-0.00102	-0.00454	0.01594	-0.01146	-0.05878		-0.00189	-0.00934		0.00325	0.01651		0.00276	-0.00515		-0.00458	0.00897		0.0093	0.01262			5.9875	0.00279922	0.00131739	0.0677488	0.000547611	0.00114724	0.00114796		0.00878957	0.00323508		0.0021052	0.0020552		0.00311009	0.00221116		0.00939952	0.0272748		0.0036993	0.00316962
	1.52917	0.01427	-0.00144	-0.00596	0.01534	-0.01184	-0.05863		-0.0026	-0.0107		0.00267	0.018		0.00222	-0.00431		-0.00431	0.00897		0.00957	0.01349			5.99167	0.0027756	0.00124555	0.0959973	0.000548707	0.00140717	0.00129603		0.00836933	0.00306609		0.00200303	0.00204554		0.00314149	0.00219895		0.00938043	0.0279594		0.0036042	0.00315135
	1.53333	0.01393	-0.00238	-0.00745	0.01493	-0.01216	-0.05849		-0.00358	-0.01115		0.00291	0.02005		0.00126	-0.00332		-0.00431	0.00898		0.01015	0.01444			5.99583	0.00275319	0.00117645	0.132844	0.000547386	0.00175692	0.00148688		0.00796876	0.0029188		0.00190919	0.0020358		0.0031966	0.00218948		0.00935289	0.0285603		0.00352081	0.00313593
	1.5375	0.01242	-0.00348	-0.00844	0.01512	-0.01198	-0.05757		-0.00446	-0.01059		0.00404	0.02169		0.00031	-0.00258		-0.00416	0.00902		0.01086	0.01488			6	0.00273423	0.00111042	0.179391	0.000543902	0.00221467	0.00172269		0.00758473	0.0027813		0.00182175	0.0020237		0.00328908	0.00218365		0.00932911	0.0290455		0.0034599	0.00311697
	1.54167	0.01066	-0.00452	-0.00864	0.0159	-0.01136	-0.05568		-0.0049	-0.00953		0.00583	0.02206		-5e-05	-0.00215		-0.00352	0.00907		0.01124	0.01477			6.00417	0.00272237	0.00104917	0.23626	0.000540108	0.00279692	0.00200588		0.00721703	0.00264568		0.00174211	0.00200714		0.00344027	0.0021833		0.0093216	0.0293898		0.00343476	0.00308339
	1.54583	0.00978	-0.00534	-0.00796	0.01685	-0.01073	-0.05333		-0.00497	-0.00872		0.00762	0.0213		0.00034	-0.00208		-0.00232	0.00922		0.01122	0.01455			6.00833	0.00271791	0.000993731	0.303351	0.000538422	0.00351423	0.0023367		0.00686415	0.00251695		0.00167223	0.00198586		0.00368195	0.00218968		0.00932911	0.0295754		0.0034584	0.00302993
	1.55	0.01047	-0.00577	-0.00663	0.01785	-0.0104	-0.05138		-0.00488	-0.00854		0.00857	0.02028		0.00127	-0.00276		-0.00088	0.00959		0.01132	0.01459			6.0125	0.00271629	0.000944813	0.379676	0.000540108	0.0043689	0.00271257		0.00652546	0.00240279		0.00161375	0.00196204		0.00405757	0.00220204		0.00933725	0.0296009		0.00354435	0.00296209
	1.55417	0.01246	-0.0058	-0.00517	0.01878	-0.01036	-0.05032		-0.00476	-0.00873		0.00819	0.01962		0.00222	-0.0044		0.00023	0.01013		0.01195	0.01474			6.01667	0.00271132	0.000901973	0.463287	0.000544717	0.00535065	0.00312408		0.00619875	0.00230844		0.00156572	0.00193921		0.00462919	0.00221803		0.00933412	0.0294789		0.00371528	0.00289265
	1.55833	0.01465	-0.0057	-0.00398	0.01981	-0.01036	-0.04997		-0.00465	-0.0086		0.00673	0.01932		0.0027	-0.0065		0.00056	0.01067		0.01288	0.01455			6.02083	0.00269865	0.000865301	0.551345	0.000549972	0.00643436	0.00355578		0.00588293	0.00222965		0.00152679	0.00192143		0.00548184	0.00223635		0.00932191	0.0292411		0.00400239	0.00283519
	1.5625	0.01594	-0.00579	-0.00308	0.02074	-0.01026	-0.04966		-0.00459	-0.00776		0.00506	0.01895		0.00247	-0.00803		0.00022	0.01107		0.01339	0.01386			6.025	0.00267726	0.000833868	0.640319	0.000553316	0.00758021	0.00398516		0.00557912	0.00216002		0.00149619	0.00191158		0.00670825	0.0022579		0.00930752	0.0289289		0.00444766	0.00279568
	1.56667	0.01588	-0.00603	-0.00228	0.02103	-0.01024	-0.04868		-0.00457	-0.00652		0.00407	0.01856		0.00162	-0.00827		-2e-05	0.01138		0.01297	0.01301			6.02917	0.00264837	0.000806966	0.726274	0.000554299	0.00873722	0.00438931		0.00529032	0.00209441		0.00147468	0.00190978		0.00840698	0.00228363		0.00928937	0.0285969		0.00509804	0.00277306
	1.57083	0.01474	-0.00605	-0.00159	0.02039	-0.01068	-0.04687		-0.00448	-0.00562		0.00404	0.01854		0.00058	-0.00736		0.00052	0.0116		0.01185	0.0125			6.03333	0.00261552	0.000782297	0.805255	0.000554356	0.00984915	0.00474629		0.00501943	0.00203043		0.00146197	0.00191361		0.0106866	0.00231211		0.00925683	0.028306		0.00600593	0.00276255
	1.575	0.01309	-0.00554	-0.00114	0.0192	-0.01157	-0.0447		-0.00419	-0.00557		0.00457	0.01923		-0.0001	-0.00615		0.00166	0.01149		0.01073	0.01246			6.0375	0.00258409	0.000758556	0.873675	0.000554608	0.0108597	0.00503999		0.00476844	0.00196657		0.00145688	0.00191959		0.0136793	0.00233894		0.00920864	0.0281252		0.00722512	0.00276084
	1.57917	0.01157	-0.0046	-0.00096	0.01825	-0.01227	-0.04303		-0.00377	-0.00626		0.00495	0.02056		-0.00012	-0.00539		0.00249	0.01085		0.01011	0.01259			6.04167	0.00255885	0.00073497	0.928668	0.000554384	0.0117193	0.00525961		0.00453697	0.00190296		0.00145649	0.00192564		0.0175365	0.00236001		0.00915607	0.0281247		0.00880682	0.00276632
	1.58333	0.01076	-0.00351	-0.00086	0.01789	-0.01209	-0.04234		-0.00355	-0.00723		0.00473	0.02209		0.00042	-0.00526		0.00236	0.00979		0.00993	0.01261			6.04583	0.002541	0.000712091	0.968356	0.000552417	0.0123905	0.00539874		0.00432498	0.0018386		0.00145935	0.0019311		0.0224202	0.00237353		0.00911727	0.0283739		0.010789	0.00278505
	1.5875	0.01098	-0.00251	-0.00052	0.01798	-0.01088	-0.04249		-0.00378	-0.00811		0.00392	0.02316		0.00109	-0.0054		0.00142	0.00878		0.00983	0.0126			6.05	0.00252863	0.00069087	0.992	0.000548482	0.0128516	0.00545471		0.00412959	0.0017721		0.00146459	0.00193545		0.0284856	0.00238046		0.00910663	0.0289369		0.0131914	0.00282709
	1.59167	0.01205	-0.0018	0.00043	0.01823	-0.00918	-0.043		-0.00437	-0.00865		0.00287	0.02337		0.00135	-0.00518		0.00035	0.00824		0.00961	0.01281			6.05417	0.00251941	0.000672236	1	0.000544099	0.0130967	0.00543299		0.00394865	0.00170348		0.00147108	0.00193781		0.035855	0.00238314		0.00913073	0.0298684		0.016003	0.00291081
	1.59583	0.01334	-0.00165	0.00226	0.01837	-0.00758	-0.04342		-0.00492	-0.00873		0.00192	0.02282		0.001	-0.00422		-0.00034	0.00823		0.00941	0.01335			6.05833	0.00251292	0.000655922	0.993761	0.000541232	0.0131333	0.00534559		0.00378007	0.00163623		0.00147554	0.00193799		0.0445886	0.00238245		0.00917923	0.0312058		0.0191734	0.00305346
	1.6	0.01425	-0.00222	0.00475	0.0182	-0.00647	-0.04348		-0.00501	-0.00837		0.00124	0.02195		0.00031	-0.00264		-0.00067	0.00856		0.00951	0.01425			6.0625	0.00250877	0.000640648	0.975391	0.000540502	0.0129799	0.00521061		0.00362359	0.00157639		0.00147366	0.00193714		0.0546515	0.0023784		0.00924525	0.0329664		0.0226044	0.00326636
	1.60417	0.01459	-0.00332	0.0072	0.01784	-0.00602	-0.04294		-0.00461	-0.00768		0.0009	0.02128		-8e-05	-0.00103		-0.00081	0.0091		0.00996	0.01546			6.06667	0.0025041	0.000624975	0.947328	0.000540698	0.012663	0.00504256		0.00347802	0.00152821		0.0014625	0.00193681		0.0659025	0.00237113		0.00932442	0.0351449		0.0261636	0.0035607
	1.60833	0.01453	-0.00451	0.00885	0.01762	-0.00622	-0.0418		-0.00425	-0.00682		0.001	0.02113		0.00027	2e-05		-0.00086	0.00994		0.01055	0.01669			6.07083	0.00249356	0.000608021	0.91197	0.000540333	0.0122124	0.00485373		0.00334172	0.00149007		0.00144262	0.00193626		0.0780749	0.00236145		0.00943706	0.0377137		0.0296882	0.00394538
	1.6125	0.01426	-0.00531	0.00932	0.01786	-0.00688	-0.04013		-0.00465	-0.00596		0.00151	0.02147		0.00139	0.00026		-0.00087	0.01122		0.01105	0.0174			6.075	0.00247409	0.000589674	0.871376	0.000538984	0.0116592	0.00465183		0.00321297	0.00145595		0.00141679	0.00193379		0.0907706	0.00235219		0.00959634	0.0406226		0.033003	0.00443091
	1.61667	0.01371	-0.00536	0.00871	0.01848	-0.00778	-0.03803		-0.00588	-0.00527		0.00211	0.02194		0.00265	-0.00017		-0.00079	0.01275		0.01138	0.01718			6.07917	0.00244713	0.000571282	0.827055	0.000537326	0.0110314	0.00444296		0.00309071	0.00142182		0.00138795	0.00192837		0.103477	0.00234512		0.0098038	0.0438019		0.0359363	0.00502941
	1.62083	0.01284	-0.0046	0.00762	0.01905	-0.00897	-0.03581		-0.00736	-0.00499		0.00238	0.02224		0.00323	-0.00071		-0.0004	0.01399		0.01144	0.01624			6.08333	0.00241813	0.000553709	0.779887	0.000536455	0.0103514	0.00423173		0.00297311	0.00138971		0.00135837	0.00192117		0.115617	0.00234183		0.0100497	0.0471699		0.0383472	0.00574612
	1.625	0.01189	-0.00335	0.0068	0.01915	-0.01037	-0.03394		-0.0084	-0.00523		0.00207	0.02196		0.0028	-0.00065		0.00043	0.01449		0.01114	0.01527			6.0875	0.00239268	0.000537373	0.730202	0.000536848	0.00963405	0.00402232		0.0028594	0.00136298		0.00132995	0.0019138		0.126611	0.00234567		0.0103558	0.0506347		0.0401389	0.00657281
	1.62917	0.01127	-0.0022	0.00672	0.0187	-0.01157	-0.0328		-0.00864	-0.00579		0.00138	0.02116		0.00175	0.00019		0.0017	0.01439		0.01061	0.01499			6.09167	0.00237545	0.000522032	0.677992	0.000538394	0.00888944	0.00381602		0.0027498	0.00134153		0.0013045	0.00190812		0.135964	0.00236289		0.010771	0.0540979		0.0412747	0.00748358
	1.63333	0.0112	-0.00171	0.00738	0.0179	-0.01219	-0.0324		-0.00816	-0.0063		0.00072	0.01995		0.00066	0.00128		0.00325	0.01421		0.01025	0.01556			6.09583	0.00236896	0.00050846	0.623196	0.000541457	0.00812575	0.00361382		0.00264652	0.00132246		0.0012834	0.00190343		0.143324	0.00239885		0.0113849	0.0574605		0.0417759	0.00844653
	1.6375	0.01147	-0.00208	0.00848	0.0172	-0.01222	-0.03251		-0.00732	-0.00656		0.00031	0.01843		-0.00013	0.00186		0.00481	0.01424		0.01024	0.01661			6.1	0.00237281	0.000498181	0.565976	0.000546375	0.0073528	0.00341409		0.00255053	0.00130276		0.00126718	0.00189783		0.148526	0.00245821		0.0122745	0.0606304		0.0417177	0.00942868
	1.64167	0.01177	-0.00305	0.00968	0.01686	-0.01194	-0.03286		-0.0064	-0.00648		7e-05	0.0169		-0.00056	0.00179		0.0059	0.01429		0.0103	0.01764			6.10417	0.00238295	0.000492058	0.506918	0.000553007	0.00658164	0.0032145		0.00246107	0.00128093		0.00125545	0.00188864		0.151586	0.00254358		0.0135262	0.0635229		0.0412095	0.0103944
	1.64583	0.01214	-0.004	0.0107	0.01681	-0.01149	-0.03322		-0.00547	-0.00604		-0.00018	0.01558		-0.00061	0.0016		0.0061	0.01412		0.01003	0.01838			6.10833	0.00239329	0.000490157	0.447089	0.000560257	0.00582547	0.00301358		0.00237723	0.00125735		0.00124673	0.00187552		0.15268	0.0026573		0.0151758	0.0660571		0.0403778	0.0113063
	1.65	0.01291	-0.00433	0.01132	0.01694	-0.01085	-0.03347		-0.00462	-0.00536		-0.00057	0.01489		-0.00029	0.00183		0.00546	0.01399		0.00941	0.01885			6.1125	0.00239897	0.000492765	0.387939	0.00056776	0.00509764	0.00281232		0.00229746	0.00123401		0.00123956	0.00185995		0.152098	0.002799		0.0172583	0.0681588		0.0393429	0.0121265
	1.65417	0.01407	-0.00398	0.01151	0.01715	-0.01012	-0.03379		-0.00419	-0.00477		-0.00097	0.01483		0.00024	0.0024		0.00442	0.01446		0.00862	0.01922			6.11667	0.00240029	0.000500369	0.331097	0.00057605	0.00441237	0.00261332		0.00222181	0.00121256		0.00123349	0.00184358		0.150204	0.00296748		0.0197766	0.0697702		0.0382122	0.0128266
	1.65833	0.01512	-0.00343	0.01155	0.01739	-0.00961	-0.0344		-0.00438	-0.00461		-0.00105	0.01518		0.00078	0.00259		0.00359	0.01582		0.00784	0.01944			6.12083	0.00240373	0.000513124	0.278114	0.000588302	0.00378239	0.00241882		0.00215079	0.00119286		0.00122903	0.00182683		0.147384	0.00316141		0.0227467	0.0708601		0.0370636	0.0133897
	1.6625	0.01561	-0.00322	0.01196	0.01789	-0.00951	-0.03518		-0.00492	-0.00486		-0.00045	0.01568		0.00114	0.00184		0.00334	0.01764		0.00729	0.01919			6.125	0.00241509	0.00053114	0.23024	0.000607832	0.00321864	0.0022296		0.00208537	0.00117429		0.00122667	0.00180858		0.144004	0.00337676		0.0261471	0.0714241		0.0359548	0.0138091
	1.66667	0.01565	-0.0035	0.01302	0.01871	-0.00966	-0.03557		-0.00537	-0.00516		0.00083	0.01598		0.00118	0.00045		0.00358	0.01932		0.00726	0.01826			6.12917	0.00243293	0.000554482	0.188282	0.00063807	0.00272689	0.00204768		0.00202618	0.00115886		0.0012265	0.00178637		0.140378	0.00360851		0.0299264	0.0714767		0.0349126	0.0140894
	1.67083	0.0155	-0.00374	0.01442	0.01956	-0.00973	-0.03511		-0.00555	-0.0052		0.00235	0.01619		0.00089	-0.00053		0.00388	0.0205		0.00777	0.01688			6.13333	0.00244996	0.000583108	0.152552	0.000680755	0.00230902	0.00187573		0.00197301	0.0011492		0.00122891	0.00175816		0.136745	0.00385089		0.0339768	0.0710503		0.0339345	0.0142442
	1.675	0.0152	-0.00321	0.01551	0.01984	-0.0095	-0.03375		-0.00552	-0.00495		0.00348	0.01645		0.00048	-0.00046		0.00383	0.02102		0.00835	0.01556			6.1375	0.00245929	0.000615227	0.122918	0.000736733	0.00196148	0.00171829		0.00192581	0.00114519		0.00123516	0.00172482		0.133249	0.00410233		0.0381416	0.0701866		0.0330003	0.0142952
	1.67917	0.01467	-0.00178	0.01605	0.01917	-0.00904	-0.03204		-0.00537	-0.00452		0.00395	0.01696		0.00042	0.0002		0.00335	0.02083		0.00856	0.01477			6.14167	0.00245645	0.000647456	0.0989135	0.000806003	0.00167924	0.00157705		0.00188504	0.00114293		0.00124626	0.00169199		0.129936	0.00436153		0.0422126	0.0689432		0.0320669	0.0142693
	1.68333	0.01403	-0.00034	0.01634	0.01795	-0.00869	-0.03064		-0.00507	-0.00406		0.00406	0.01762		0.001	0.00055		0.00264	0.02011		0.0083	0.01488			6.14583	0.00244378	0.000676458	0.0798533	0.000888846	0.00145378	0.00145287		0.00185206	0.00113979		0.00126203	0.00166433		0.126752	0.00462141		0.0459778	0.0673871		0.0310848	0.0141865
	1.6875	0.01345	3e-05	0.01669	0.01692	-0.00868	-0.0298		-0.00467	-0.00377		0.00418	0.01808		0.00201	0.00013		0.00204	0.01925		0.00776	0.01603			6.15	0.00242695	0.000698983	0.0649534	0.000985627	0.00127629	0.00134637		0.00182801	0.00113628		0.00128123	0.00164272		0.123573	0.004871		0.0492555	0.0655953		0.0300026	0.0140655
	1.69167	0.0131	-0.00076	0.01708	0.01668	-0.00882	-0.02918		-0.00445	-0.00385		0.00436	0.01824		0.00294	-0.00072		0.00197	0.01862		0.00713	0.01779			6.15417	0.00241326	0.000712754	0.0534262	0.00109744	0.00113688	0.00125659		0.00181422	0.00113189		0.00130242	0.00162399		0.120242	0.00509815		0.0519215	0.0636417		0.0287831	0.0139188
	1.69583	0.0131	-0.00192	0.01726	0.01735	-0.0085	-0.02845		-0.0048	-0.00428		0.0044	0.01804		0.00348	-0.00139		0.00265	0.01832		0.00672	0.01936			6.15833	0.00240556	0.000715606	0.0445472	0.00122384	0.00102704	0.00118118		0.001811	0.00112411		0.0013245	0.00160687		0.116597	0.00529606		0.0538879	0.0615984		0.0274086	0.0137514
	1.7	0.01351	-0.00266	0.0172	0.01848	-0.00729	-0.02763		-0.00584	-0.00469		0.00419	0.01785		0.00373	-0.00158		0.00388	0.01836		0.00687	0.01999			6.1625	0.00240394	0.000706786	0.0376961	0.00136159	0.000940483	0.00111776		0.00181892	0.00111207		0.001347	0.00159194		0.112497	0.00546028		0.0551342	0.0595277		0.0258834	0.0135617
	1.70417	0.01422	-0.00289	0.01712	0.0195	-0.00546	-0.02694		-0.00711	-0.00487		0.00391	0.01811		0.00385	-0.00143		0.00522	0.01877		0.00745	0.01947			6.16667	0.00240059	0.000687754	0.0323709	0.00150516	0.000872804	0.00106594		0.0018387	0.00109801		0.00137024	0.00158091		0.107835	0.00558751		0.0556937	0.0574837		0.0242333	0.013346
	1.70833	0.01492	-0.00291	0.01725	0.02004	-0.00359	-0.02642		-0.00777	-0.00512		0.00384	0.01887		0.00391	-0.00124		0.00628	0.01952		0.00777	0.01806			6.17083	0.00239299	0.000661493	0.0281847	0.00164904	0.00082085	0.00102468		0.00187082	0.00108559		0.00139474	0.00157538		0.102569	0.00567652		0.0556787	0.0555095		0.0224976	0.0130977
	1.7125	0.01524	-0.00305	0.01759	0.0203	-0.00209	-0.02597		-0.00743	-0.00588		0.00406	0.01957		0.00386	-0.00116		0.00696	0.02032		0.00733	0.01644			6.175	0.00237778	0.000632027	0.0248483	0.00178927	0.000780696	0.000991415		0.00191544	0.00107506		0.00142001	0.00157752		0.096737	0.00572867		0.0552112	0.0536398		0.0207203	0.0128152
	1.71667	0.01517	-0.00357	0.01785	0.02039	-0.00119	-0.02565		-0.00654	-0.00711		0.00439	0.01962		0.00368	-0.00094		0.00729	0.02073		0.00655	0.01531			6.17917	0.00236024	0.000602428	0.0221486	0.00192244	0.000748031	0.00096358		0.00197046	0.00106489		0.0014436	0.00158744		0.0904467	0.00575001		0.0544289	0.0518941		0.0189493	0.0124993
	1.72083	0.01512	-0.00451	0.01781	0.02014	-0.0012	-0.02568		-0.006	-0.00814		0.00454	0.01896		0.00334	-0.00027		0.00726	0.02052		0.00647	0.015			6.18333	0.00234493	0.000575173	0.0199288	0.00204395	0.000719291	0.000938706		0.00203203	0.00105285		0.00146188	0.00160558		0.0838611	0.00574947		0.0534285	0.0502839		0.0172273	0.012158
	1.725	0.01551	-0.00556	0.01761	0.01958	-0.00219	-0.02614		-0.00631	-0.00825		0.00436	0.01827		0.00287	0.0008		0.00676	0.01989		0.00772	0.01532			6.1875	0.0023349	0.000551808	0.0180745	0.00214964	0.000693001	0.000915707		0.00209526	0.00103943		0.00147239	0.00163265		0.0771619	0.00573691		0.052298	0.048807		0.0156006	0.0118035
	1.72917	0.01632	-0.00614	0.01757	0.01912	-0.00358	-0.02686		-0.00708	-0.00724		0.00396	0.01814		0.00246	0.00169		0.00567	0.01904		0.00987	0.0157			6.19167	0.00232932	0.000533063	0.0165026	0.00223749	0.000669402	0.000893547		0.00215479	0.00102676		0.00147447	0.00167249		0.0705409	0.00571996		0.051117	0.0474602		0.0141034	0.0114495
	1.73333	0.01733	-0.00598	0.01797	0.01918	-0.00446	-0.02758		-0.00742	-0.00577		0.00359	0.01848		0.00247	0.00189		0.00406	0.01804		0.01181	0.01581			6.19583	0.00232719	0.000519114	0.0151538	0.00231007	0.000648981	0.000872177		0.00220545	0.00101484		0.00146893	0.00172843		0.0641706	0.00570733		0.049968	0.0462328		0.0127586	0.0111072
	1.7375	0.01829	-0.00525	0.01882	0.0195	-0.00436	-0.02807		-0.00673	-0.00489		0.00339	0.01875		0.00309	0.00147		0.00236	0.01701		0.01257	0.01576			6.2	0.00232638	0.000508836	0.0139838	0.00237122	0.000631576	0.00085209		0.00224251	0.00100179		0.00145676	0.00180271		0.0581947	0.00570994		0.0489204	0.045113		0.0115718	0.0107831
	1.74167	0.01903	-0.00439	0.01987	0.01964	-0.00358	-0.0282		-0.00533	-0.00534		0.00334	0.01853		0.00403	0.00099		0.00124	0.0163		0.01211	0.01598			6.20417	0.00232739	0.000500391	0.012959	0.0024238	0.000616316	0.00083531		0.00226375	0.000986984		0.0014392	0.00189429		0.0527162	0.00573773		0.0479914	0.0440757		0.0105361	0.0104807
	1.74583	0.01953	-0.00359	0.02066	0.01956	-0.00257	-0.0279		-0.00426	-0.0069		0.00337	0.01781		0.00472	0.00075		0.00107	0.01636		0.01127	0.01669			6.20833	0.00232729	0.000491815	0.0120538	0.00246823	0.000602027	0.000823416		0.00226833	0.000973435		0.00141843	0.00200331		0.0477904	0.00579647		0.0471556	0.0430854		0.00963686	0.010206
	1.75	0.0199	-0.00273	0.02069	0.0194	-0.00138	-0.0272		-0.00439	-0.0084		0.00354	0.01692		0.00492	0.00069		0.00153	0.01728		0.01102	0.01765			6.2125	0.00232669	0.000482332	0.0112483	0.00250318	0.000588467	0.000815618		0.00225664	0.000965907		0.00140075	0.00213191		0.0434323	0.00588671		0.0463671	0.0420923		0.0088622	0.00996835
	1.75417	0.02026	-0.00178	0.01981	0.01914	3e-05	-0.02631		-0.00585	-0.0087		0.00379	0.01623		0.00489	0.00075		0.00203	0.01863		0.0115	0.01839			6.21667	0.00232131	0.000471964	0.0105265	0.00252839	0.000575838	0.000808264		0.00222923	0.000966409		0.00139658	0.00228401		0.0396184	0.00601079		0.0455613	0.0410451		0.00819734	0.00977955
	1.75833	0.02042	-0.00096	0.01832	0.01881	0.00151	-0.02561		-0.00792	-0.00766		0.00393	0.01596		0.00505	0.00115		0.00236	0.01983		0.01196	0.01883			6.22083	0.00231168	0.000461111	0.00987635	0.00254404	0.000564322	0.000798295		0.00218853	0.000974313		0.00142206	0.00245916		0.0363074	0.00617192		0.0446558	0.039898		0.00762992	0.00964409
	1.7625	0.02009	-0.00059	0.01669	0.01846	0.00262	-0.02524		-0.0095	-0.00619		0.00376	0.01619		0.0055	0.00203		0.00276	0.02066		0.01167	0.01928			6.225	0.0022986	0.000449727	0.00928777	0.00255098	0.000553312	0.000786055		0.00213785	0.000986859		0.00150042	0.00265411		0.0334405	0.00637224		0.0435593	0.0386169		0.00714173	0.00956014
	1.76667	0.01918	-0.0008	0.01516	0.01811	0.00311	-0.02501		-0.00968	-0.00525		0.00334	0.01679		0.00585	0.00306		0.00356	0.02124		0.01069	0.02001			6.22917	0.00228674	0.000437724	0.00875217	0.00255059	0.000542747	0.000775938		0.00208159	0.000999154		0.00166777	0.00286242		0.0309565	0.00661441		0.0422088	0.0371805		0.00671723	0.00951868
	1.77083	0.01812	-0.00133	0.01384	0.01769	0.00307	-0.02466		-0.00829	-0.00498		0.00298	0.01747		0.00578	0.00366		0.00487	0.02156		0.00959	0.02089			6.23333	0.00227883	0.000424947	0.00826278	0.00254458	0.000533194	0.000770607		0.00202318	0.0010048		0.00198309	0.00307784		0.0287883	0.0068988		0.0405823	0.0355805		0.00634119	0.00950806
	1.775	0.01744	-0.00167	0.01294	0.01719	0.0027	-0.02419		-0.00594	-0.00493		0.00292	0.01796		0.00539	0.00356		0.00646	0.02131		0.00875	0.02145			6.2375	0.00227569	0.00041217	0.00781273	0.00253351	0.000525483	0.000770114		0.00196573	0.000998276		0.00254171	0.00329112		0.0268797	0.0072236		0.0387051	0.0338237		0.0060053	0.00951651
	1.77917	0.01726	-0.00143	0.01278	0.01672	0.0023	-0.02379		-0.00369	-0.00489		0.00309	0.01835		0.00505	0.00283		0.00799	0.02047		0.00809	0.02131			6.24167	0.00227599	0.00040083	0.0073979	0.00251698	0.000520343	0.000771249		0.00191117	0.000979206		0.00349503	0.00349106		0.0251922	0.00758841		0.0366193	0.0319315		0.00570007	0.00953342
	1.78333	0.0175	-0.00075	0.0135	0.01638	0.00222	-0.02378		-0.00231	-0.005		0.00327	0.01882		0.00487	0.00173		0.00911	0.01959		0.00747	0.02054			6.24583	0.00228218	0.000392033	0.00701318	0.00249461	0.000517995	0.000771397		0.00185986	0.000953989		0.00507414	0.00366477		0.0236913	0.00799412		0.0343741	0.0299386		0.00542414	0.00954907
	1.7875	0.01817	-0.00022	0.01489	0.01615	0.00284	-0.02449		-0.00184	-0.0053		0.00341	0.01939		0.00465	0.00051		0.00959	0.01947		0.00696	0.01966			6.25	0.0022913	0.000385777	0.00665458	0.00246848	0.00051759	0.000769522		0.00181068	0.000930277		0.00762135	0.00380152		0.0223485	0.00844265		0.0320029	0.0278938		0.00517632	0.00955398
	1.79167	0.01923	-0.0002	0.01637	0.01604	0.00436	-0.02587		-0.00179	-0.00537		0.00365	0.0198		0.00431	-0.00053		0.00948	0.02055		0.00668	0.0193			6.25417	0.00230073	0.000380958	0.00631756	0.00244257	0.000517955	0.00076735		0.00176281	0.000911834		0.0116243	0.00389402		0.0211279	0.00893147		0.0295625	0.0258541		0.00495384	0.00953867
	1.79583	0.02029	-0.00048	0.01729	0.01611	0.00656	-0.02735		-0.00184	-0.00467		0.004	0.01981		0.00417	-0.00106		0.00908	0.0229		0.00673	0.01962			6.25833	0.00230854	0.000376559	0.0059989	0.0024218	0.000517955	0.000767597		0.00171615	0.000898661		0.0177535	0.00393931		0.0199983	0.00945363		0.0271284	0.0238804		0.0047516	0.00949287
	1.8	0.0209	-0.00093	0.01751	0.01651	0.00881	-0.0282		-0.00203	-0.00317		0.00425	0.01938		0.00448	-0.00086		0.00872	0.02621		0.00718	0.02037			6.2625	0.00231371	0.000372359	0.00569716	0.00241068	0.000517793	0.000771496		0.00167099	0.000892765		0.0268999	0.00393824		0.0189418	0.0100004		0.0248113	0.0220197		0.00456917	0.00941212
	1.80417	0.02089	-0.00174	0.01746	0.01724	0.01049	-0.02792		-0.00252	-0.00144		0.00423	0.0187		0.00514	-2e-05		0.00854	0.02968		0.00801	0.02125			6.26667	0.00231675	0.000368734	0.0054118	0.00241281	0.000517874	0.000775888		0.00162615	0.000898034		0.0401957	0.00389642		0.0179515	0.0105662		0.0226929	0.0203043		0.00440283	0.00929539
	1.80833	0.02033	-0.003	0.01758	0.01816	0.01135	-0.02664		-0.00312	-0.00023		0.00402	0.01814		0.00582	0.00094		0.0086	0.03197		0.00905	0.02211			6.27083	0.00231979	0.000365971	0.00514335	0.00242992	0.000518825	0.000775691		0.00158037	0.000915849		0.0590101	0.00382192		0.0170256	0.0111479		0.0208223	0.0187517		0.00424851	0.00914782
	1.8125	0.01941	-0.00417	0.0178	0.01903	0.01155	-0.02503		-0.00357	-3e-05		0.00385	0.01801		0.00633	0.00145		0.0089	0.0319		0.01	0.02289			6.275	0.00232405	0.000364225	0.0048922	0.00246306	0.000519796	0.000768781		0.0015316	0.000943199		0.0848934	0.00372584		0.016157	0.0117377		0.0192074	0.0173721		0.00410144	0.00897661
	1.81667	0.01833	-0.00457	0.01782	0.01963	0.01141	-0.02394		-0.00384	-0.00085		0.00385	0.01833		0.00661	0.00111		0.00926	0.02956		0.01057	0.0235			6.27917	0.00233104	0.000363672	0.00466023	0.00251221	0.000520424	0.000757627		0.00148007	0.000973686		0.11946	0.00362021		0.0153396	0.0123277		0.0178324	0.0161683		0.00396182	0.00878816
	1.82083	0.01734	-0.00424	0.01762	0.01982	0.01118	-0.0238		-0.00412	-0.0023		0.00395	0.01894		0.00674	-1e-05		0.00952	0.02649		0.01054	0.02386			6.28333	0.00233652	0.000363981	0.00444971	0.00257698	0.000520768	0.000747559		0.00142701	0.00099815		0.164201	0.00351684		0.0145648	0.01291		0.0166709	0.0151341		0.00383786	0.00858314
	1.825	0.01661	-0.00386	0.01761	0.01952	0.01108	-0.02429		-0.00465	-0.00385		0.00408	0.01939		0.00678	-0.00152		0.00962	0.02439		0.00995	0.02406			6.2875	0.00233672	0.000364202	0.00426228	0.00265462	0.000521618	0.000742969		0.00137439	0.00100781		0.220232	0.00342261		0.0138275	0.0134821		0.0156956	0.0142572		0.00373668	0.0083627
	1.82917	0.01621	-0.00387	0.01818	0.01887	0.01111	-0.0247		-0.00549	-0.00523		0.00428	0.01941		0.00688	-0.00284		0.00949	0.02376		0.00911	0.0243			6.29167	0.00233084	0.000363628	0.00409963	0.00274014	0.000523075	0.000743364		0.0013225	0.00100166		0.288004	0.00333984		0.013131	0.0140408		0.0148745	0.0135185		0.00365926	0.00813118
	1.83333	0.01611	-0.00403	0.01928	0.01835	0.01117	-0.02471		-0.00653	-0.00638		0.00458	0.01901		0.00729	-0.00338		0.00914	0.02388		0.00846	0.02451			6.29583	0.00232081	0.000362478	0.00396115	0.00282792	0.000525322	0.000744499		0.00127053	0.000987737		0.367003	0.00326793		0.0124807	0.0145816		0.0141805	0.0128975		0.00359845	0.00789601
	1.8375	0.01614	-0.00402	0.02036	0.0185	0.01117	-0.02463		-0.00761	-0.00725		0.00472	0.0186		0.00819	-0.00275		0.00881	0.02384		0.00831	0.02441			6.3	0.00231087	0.000361594	0.00384516	0.00291375	0.000528114	0.000743512		0.00121914	0.000976069		0.455521	0.00320482		0.0118778	0.0150952		0.0135788	0.0123705		0.00354371	0.00766061
	1.84167	0.01605	-0.00385	0.02081	0.01947	0.01108	-0.02467		-0.00862	-0.00766		0.00436	0.01836		0.00938	-0.00119		0.00878	0.02333		0.00866	0.02387			6.30417	0.00230175	0.000361793	0.00374711	0.00299488	0.000530867	0.000741686		0.00117178	0.000970675		0.550548	0.00314987		0.0113262	0.015572		0.0130499	0.0119175		0.0034895	0.00742989
	1.84583	0.01588	-0.00349	0.02047	0.0208	0.011	-0.02456		-0.00944	-0.00747		0.00354	0.01844		0.01038	0.00054		0.00904	0.02264		0.00923	0.02315			6.30833	0.00229404	0.000363827	0.00366263	0.00306884	0.000532972	0.000741637		0.00113176	0.000971553		0.647871	0.00310344		0.0108271	0.015999		0.012574	0.0115259		0.00343764	0.00720032
	1.85	0.01596	-0.00254	0.01969	0.02168	0.01107	-0.02384		-0.00978	-0.00657		0.00281	0.01861		0.01081	0.00177		0.00932	0.02218		0.00971	0.02253			6.3125	0.00228613	0.00036869	0.00358825	0.00313291	0.000534287	0.000743265		0.00109972	0.000979206		0.742385	0.00306615		0.0103851	0.0163657		0.0121303	0.0111855		0.00339195	0.00696994
	1.85417	0.01652	-0.00078	0.01892	0.02153	0.01134	-0.02254		-0.00918	-0.00495		0.00267	0.01889		0.01055	0.00229		0.00957	0.0221		0.00994	0.02205			6.31667	0.00227762	0.00037709	0.00352248	0.00318557	0.000534793	0.000743759		0.00107279	0.000994135		0.828576	0.00303675		0.00999584	0.0166666		0.0117072	0.0108881		0.00335446	0.00673557
	1.85833	0.01742	0.00122	0.01836	0.02053	0.01174	-0.02132		-0.00751	-0.00294		0.00321	0.01878		0.00966	0.00239		0.00998	0.02234		0.00988	0.0216			6.32083	0.00227113	0.000388783	0.00346489	0.00322615	0.000534793	0.000740156		0.00104814	0.00101283		0.90112	0.0030147		0.00965337	0.0168992		0.0113114	0.0106222		0.00332518	0.00650143
	1.8625	0.0184	0.00252	0.0181	0.01937	0.01217	-0.02085		-0.00539	-0.00127		0.0041	0.01811		0.00823	0.00257		0.01053	0.02276		0.00967	0.0213			6.325	0.00226809	0.000402356	0.00341469	0.00325501	0.000534227	0.000731421		0.00102458	0.00102813		0.955543	0.00300024		0.00935459	0.0170652		0.0109547	0.0103816		0.00330633	0.00627197
	1.86667	0.0193	0.00269	0.01825	0.01863	0.01247	-0.0213		-0.00384	-0.0007		0.00516	0.0169		0.00655	0.00306		0.01098	0.02325		0.00951	0.02137			6.32917	0.00227052	0.000416392	0.00336987	0.00327249	0.000533498	0.000718194		0.00100383	0.00103403		0.98885	0.00299423		0.00909429	0.0171691		0.0106339	0.0101622		0.00329674	0.00604707
	1.87083	0.0199	0.00218	0.01868	0.0185	0.01247	-0.02233		-0.00344	-0.00154		0.00643	0.01587		0.00518	0.00384		0.01112	0.02374		0.00936	0.02176			6.33333	0.00227549	0.000430716	0.00332704	0.00327887	0.000532648	0.000701463		0.000987303	0.00102788		1	0.00299862		0.008868	0.0172167		0.0103414	0.00996129		0.00329397	0.00582207
	1.875	0.0198	0.00153	0.01885	0.01877	0.01213	-0.02344		-0.00389	-0.00333		0.00786	0.01556		0.00449	0.00464		0.01074	0.02408		0.00903	0.02212			6.3375	0.00227833	0.000445991	0.00328223	0.00327316	0.000532021	0.000682363		0.000974602	0.00101208		0.99008	0.00301747		0.00867026	0.017216		0.0100716	0.00977589		0.00329472	0.00559501
	1.87917	0.01881	0.00098	0.01835	0.01909	0.01166	-0.02434		-0.00444	-0.00518		0.00901	0.01621		0.00445	0.005		0.00958	0.02403		0.00857	0.02218			6.34167	0.00227559	0.000462172	0.00323255	0.00325307	0.000531596	0.000662523		0.000963428	0.000993885		0.962105	0.0030539		0.00849511	0.0171737		0.00982257	0.00960241		0.00329813	0.00536829
	1.88333	0.01744	0.00053	0.01757	0.01899	0.01137	-0.02487		-0.00461	-0.00638		0.00942	0.01777		0.00468	0.00457		0.00764	0.02349		0.00834	0.02194			6.34583	0.00226586	0.000478065	0.00317801	0.00321665	0.000531515	0.000643917		0.000951915	0.000979833		0.920487	0.00310786		0.00833957	0.0170941		0.00959415	0.00943982		0.00330281	0.00515059
	1.8875	0.01653	0.00027	0.01743	0.01849	0.01144	-0.02498		-0.00449	-0.00672		0.00901	0.01983		0.00489	0.00359		0.00556	0.02276		0.00849	0.02155			6.35	0.00224812	0.000492323	0.00311966	0.00316298	0.00053198	0.000628025		0.000939941	0.000970424		0.870295	0.00317569		0.00820117	0.0169812		0.0093895	0.00928603		0.00330462	0.00494957
	1.89167	0.01655	0.0002	0.01834	0.01782	0.01183	-0.02463		-0.00463	-0.00647		0.00815	0.02144		0.0051	0.00273		0.0046	0.02236		0.0087	0.02115			6.35417	0.00222368	0.00050426	0.00305846	0.00309272	0.000533053	0.000615588		0.000928719	0.000962018		0.816476	0.00325192		0.00808076	0.0168397		0.00920708	0.00913849		0.00329908	0.00477162
	1.89583	0.01729	0.0001	0.01984	0.01731	0.01246	-0.02388		-0.00544	-0.006		0.00718	0.02202		0.0053	0.00242		0.00633	0.02259		0.00857	0.02087			6.35833	0.00219661	0.000513654	0.00299455	0.00300679	0.000534085	0.00060547		0.000918829	0.000953738		0.763196	0.0033304		0.00797873	0.0166759		0.00904217	0.00899451		0.00328705	0.004614
	1.9	0.01804	-0.00027	0.02117	0.01697	0.01328	-0.02295		-0.00672	-0.00552		0.00625	0.02144		0.00531	0.00241		0.01204	0.02339		0.00809	0.02094			6.3625	0.0021734	0.000520507	0.0029287	0.00290602	0.000534449	0.000595846		0.000910443	0.000947716		0.713419	0.00340486		0.00789742	0.0164983		0.00888697	0.00885266		0.0032747	0.00447169
	1.90417	0.01811	-0.00072	0.02193	0.01696	0.01405	-0.0221		-0.00775	-0.00517		0.00533	0.02046		0.00498	0.002		0.02199	0.02443		0.00759	0.02146			6.36667	0.00215961	0.000525215	0.00286141	0.00279212	0.000534085	0.000584742		0.000903777	0.000945583		0.66877	0.00346955		0.00783796	0.0163153		0.00874678	0.00871376		0.00326703	0.00433885
	1.90833	0.01744	-0.0006	0.02204	0.01713	0.01445	-0.0215		-0.00793	-0.00507		0.00441	0.01963		0.00439	0.00084		0.03423	0.02519		0.00745	0.0221			6.37083	0.00215596	0.000528421	0.00279314	0.00266786	0.000533478	0.000571021		0.000898614	0.000946085		0.629629	0.00352023		0.00780085	0.016133		0.00862569	0.00857832		0.00326554	0.00421493
	1.9125	0.01672	0.00053	0.02145	0.01753	0.01434	-0.02133		-0.0071	-0.00521		0.00361	0.01951		0.00378	-0.00068		0.04439	0.02528		0.00776	0.02221			6.375	0.00215596	0.000530631	0.00272467	0.00253862	0.000533215	0.00055508		0.000894252	0.00094621		0.595384	0.00355386		0.0077867	0.0159532		0.00852274	0.0084465		0.00327086	0.00410048
	1.91667	0.01675	0.00262	0.02012	0.01765	0.01392	-0.02192		-0.00557	-0.0053		0.00319	0.02001		0.00328	-0.00176		0.0478	0.02476		0.00836	0.0215			6.37917	0.00215018	0.000531869	0.00265647	0.00241118	0.000533559	0.000538843		0.000890446	0.000944956		0.564759	0.00356814		0.00779836	0.0157772		0.0084248	0.00831948		0.00328684	0.00399723
	1.92083	0.0176	0.00501	0.01834	0.01734	0.01342	-0.02342		-0.00387	-0.00508		0.0033	0.02085		0.00304	-0.0019		0.04303	0.02409		0.00901	0.02041			6.38333	0.00213335	0.000531449	0.00258911	0.00229268	0.000534287	0.000524432		0.000887925	0.00094345		0.536171	0.0035608		0.0078433	0.0156004		0.00833249	0.00819987		0.00331506	0.00390803
	1.925	0.01856	0.00683	0.01678	0.01674	0.01285	-0.02536		-0.00253	-0.0047		0.0037	0.02145		0.00313	-0.00126		0.03289	0.02359		0.00962	0.01972			6.3875	0.00210811	0.000528266	0.00252255	0.00218879	0.000534854	0.00051308		0.000887465	0.000943325		0.508055	0.00353092		0.00792932	0.0154161		0.00826146	0.00808863		0.00335372	0.00383653
	1.92917	0.01891	0.00749	0.01598	0.0163	0.01208	-0.02678		-0.00206	-0.0046		0.00399	0.02152		0.00339	-0.00026		0.02196	0.02334		0.01021	0.0198			6.39167	0.00208398	0.000521237	0.00245722	0.00210297	0.000534793	0.000505233		0.000888846	0.000942948		0.479124	0.00347936		0.00806164	0.0152209		0.00822767	0.00798363		0.00339589	0.00378159
	1.93333	0.01852	0.00698	0.016	0.0163	0.01125	-0.02704		-0.00273	-0.00504		0.00391	0.02096		0.00353	0.00075		0.01358	0.02325		0.01076	0.02032			6.39583	0.00206857	0.000510206	0.00239284	0.00203811	0.000534065	0.000500544		0.000890931	0.000937303		0.448518	0.00340874		0.00823754	0.0150174		0.00822892	0.00788276		0.00344062	0.00373773
	1.9375	0.01776	0.00583	0.01657	0.01666	0.01095	-0.02628		-0.00422	-0.00578		0.00334	0.01997		0.00342	0.00165		0.00891	0.02314		0.01105	0.02073			6.4	0.00206208	0.000496479	0.00232863	0.00199506	0.000533033	0.000497336		0.000892821	0.00092162		0.415858	0.00332251		0.00845551	0.0148109		0.00824863	0.00778501		0.00348822	0.00370164
	1.94167	0.01709	0.00492	0.0174	0.0171	0.0114	-0.02512		-0.00568	-0.00627		0.00238	0.01895		0.00333	0.0024		0.00752	0.02283		0.01074	0.02077			6.40417	0.00205864	0.000482111	0.00226256	0.00197421	0.00053196	0.000493635		0.000894761	0.000897532		0.381225	0.00322677		0.00871097	0.0146		0.00826334	0.00769239		0.00353838	0.00367594
	1.94583	0.01668	0.00489	0.01835	0.01743	0.01218	-0.02397		-0.00628	-0.00613		0.00143	0.01845		0.0035	0.00301		0.00818	0.02238		0.00986	0.02056			6.40833	0.00205245	0.000468737	0.00219341	0.0019737	0.000530907	0.000488551		0.000897378	0.000873068		0.345097	0.003128		0.00900007	0.014376		0.00825896	0.00760546		0.00358684	0.003666
	1.95	0.01651	0.00564	0.01928	0.01754	0.0126	-0.02306		-0.00592	-0.00544		0.00105	0.01871		0.00392	0.00334		0.0094	0.022		0.00897	0.02026			6.4125	0.00204231	0.000456822	0.00212198	0.00199115	0.000529896	0.000483369		0.00090099	0.000856633		0.308249	0.00303273		0.00931834	0.0141309		0.00823737	0.00752645		0.00362944	0.00367366
	1.95417	0.01652	0.00641	0.01998	0.01789	0.01268	-0.02254		-0.00517	-0.00468		0.0014	0.01941		0.00433	0.00328		0.01003	0.02197		0.00869	0.01998			6.41667	0.00203238	0.00044577	0.00205156	0.00202302	0.000529592	0.000479717		0.000905159	0.000851489		0.271624	0.0029454		0.00966392	0.0138607		0.00821046	0.00745775		0.00366341	0.0036973
	1.95833	0.01668	0.00638	0.02025	0.01841	0.01269	-0.0224		-0.00465	-0.0042		0.00213	0.02019		0.00446	0.003		0.00981	0.02244		0.00905	0.01991			6.42083	0.00202832	0.000434519	0.00198647	0.00206447	0.000531049	0.000477595		0.000908843	0.000854625		0.236188	0.00286957		0.0100317	0.0135665		0.00819293	0.00740138		0.0036895	0.00373625
	1.9625	0.01683	0.00537	0.02005	0.01899	0.013	-0.02225		-0.00449	-0.0039		0.00271	0.02073		0.00432	0.00281		0.00933	0.02325		0.00949	0.02021			6.425	0.00203126	0.000422471	0.00192867	0.00211075	0.000534571	0.000475769		0.000910588	0.000858514		0.20282	0.0028061		0.0104173	0.0132537		0.0081873	0.00735632		0.00370441	0.00379107
	1.96667	0.01673	0.00385	0.01938	0.01906	0.01334	-0.02154		-0.00443	-0.00358		0.00289	0.02115		0.00423	0.00283		0.00928	0.02407		0.00945	0.02079			6.42917	0.00203593	0.000409894	0.00187786	0.00215771	0.000539286	0.000473252		0.000909037	0.000854249		0.172217	0.00275295		0.010813	0.0129285		0.00818574	0.00732142		0.00370601	0.00386154
	1.97083	0.0164	0.0025	0.01829	0.0187	0.01383	-0.02009		-0.00429	-0.00338		0.00278	0.02156		0.00448	0.00284		0.00984	0.02449		0.00881	0.02133			6.43333	0.0020343	0.000397161	0.00183266	0.0022023	0.0005438	0.000470093		0.000903801	0.000834677		0.144849	0.00270645		0.0112184	0.0125951		0.00818167	0.00729326		0.00368886	0.00394618
	1.975	0.01612	0.00166	0.01707	0.0182	0.01449	-0.01841		-0.0042	-0.00372		0.0027	0.022		0.00516	0.0026		0.01072	0.02429		0.00795	0.02163			6.4375	0.00202275	0.000384627	0.00179191	0.00224271	0.000547483	0.000466638		0.000895997	0.000800302		0.120947	0.00266374		0.0116269	0.0122592		0.00817385	0.00727146		0.00365713	0.00404486
	1.97917	0.01622	0.00147	0.01616	0.01792	0.0155	-0.01731		-0.00434	-0.00476		0.00274	0.0224		0.00616	0.00206		0.0115	0.0235		0.00733	0.02179			6.44167	0.0020048	0.000372403	0.00175506	0.00227871	0.000550762	0.000462838		0.000887634	0.000761911		0.100517	0.00262428		0.0120326	0.0119307		0.00816133	0.00725489		0.00361879	0.00415736
	1.98333	0.01687	0.00198	0.01577	0.01786	0.01638	-0.0173		-0.00476	-0.00623		0.00266	0.02301		0.00719	0.00147		0.01198	0.02235		0.00716	0.022			6.44583	0.00198868	0.000360268	0.0017219	0.00231092	0.000554547	0.000458347		0.000880145	0.000734185		0.0833896	0.00258939		0.0124267	0.0116248		0.008146	0.00724419		0.00358194	0.00428106
	1.9875	0.01792	0.00311	0.01564	0.01798	0.01663	-0.0182		-0.00535	-0.00755		0.0022	0.02334		0.00781	0.00121		0.01218	0.02098		0.00735	0.0223			6.45	0.00198057	0.000347778	0.00169315	0.00233874	0.000559465	0.000453165		0.000873043	0.000725277		0.0692692	0.00256007		0.0128085	0.0113527		0.00813692	0.00723911		0.00354488	0.0044099
	1.99167	0.01897	0.00447	0.01544	0.01812	0.01607	-0.0194		-0.00587	-0.00811		0.00156	0.02299		0.00773	0.00153		0.01222	0.01941		0.00764	0.0226			6.45417	0.0019825	0.000335068	0.00166969	0.00236057	0.000565779	0.000447884		0.000864293	0.000732303		0.0577851	0.00253635		0.0131794	0.0111194		0.00814443	0.00723978		0.00350143	0.00453748
	1.99583	0.01956	0.00553	0.01522	0.01833	0.01504	-0.02029		-0.0061	-0.00763		0.00127	0.02153		0.00718	0.00235		0.01227	0.01785		0.00766	0.02295			6.45833	0.00199213	0.000323264	0.00165219	0.00237454	0.000573551	0.00044364		0.000852077	0.000744974		0.0485387	0.00251562		0.0135458	0.010925		0.00815883	0.00724659		0.00344754	0.0046614
	2	0.0194	0.00609	0.01527	0.01868	0.01411	-0.02061		-0.00593	-0.00623		0.00168	0.01952		0.00687	0.00318		0.0124	0.01678		0.00724	0.02336			6.4625	0.00200551	0.000312963	0.00163943	0.00238058	0.000582294	0.000441814		0.000836661	0.000753004		0.041139	0.00249589		0.0139088	0.0107743		0.00816164	0.00726075		0.00338844	0.0047819
	2.00417	0.01839	0.00644	0.01572	0.01917	0.01379	-0.02028		-0.0054	-0.00441		0.00258	0.01772		0.00728	0.00357		0.01251	0.0167		0.00646	0.02357			6.46667	0.0020194	0.000303524	0.0016298	0.00237954	0.000590936	0.000443294		0.000820106	0.000750244		0.0352283	0.00247653		0.0142716	0.0106754		0.00814725	0.00728378		0.00333082	0.00489988
	2.00833	0.01676	0.0069	0.01648	0.01971	0.01385	-0.01944		-0.00474	-0.00298		0.00357	0.01674		0.00815	0.00346		0.01253	0.01768		0.00575	0.02332			6.47083	0.00203248	0.000294107	0.00162273	0.00237288	0.000598526	0.000447391		0.000804157	0.000738701		0.0304945	0.00245883		0.0146348	0.0106341		0.00813098	0.00731768		0.00328226	0.00501433
	2.0125	0.01506	0.00748	0.01758	0.02019	0.01395	-0.01845		-0.00426	-0.00264		0.00438	0.0168		0.00883	0.00316		0.01265	0.01922		0.00553	0.02269			6.475	0.00204333	0.000284978	0.00161864	0.00236262	0.000605144	0.000451438		0.000789929	0.000725654		0.0266765	0.00244345		0.0150004	0.0106548		0.00812722	0.00736419		0.00324147	0.00512147
	2.01667	0.01386	0.00801	0.01906	0.02059	0.0138	-0.01779		-0.00413	-0.00347		0.00495	0.01762		0.00887	0.003		0.01322	0.02069		0.00599	0.02207			6.47917	0.00205042	0.000276888	0.00161702	0.00235118	0.000611661	0.000452178		0.000777689	0.000718377		0.0235651	0.00243002		0.0153636	0.0107351		0.00813598	0.00742614		0.00320515	0.00521843
	2.02083	0.01344	0.0085	0.02069	0.02089	0.01381	-0.01775		-0.00435	-0.00485		0.00528	0.01854		0.0083	0.00305		0.01438	0.02161		0.00689	0.02177			6.48333	0.00205407	0.000270013	0.00161563	0.00233966	0.00061838	0.000448624		0.000767073	0.000717875		0.021	0.00241826		0.0157212	0.0108738		0.00814255	0.00750281		0.00316958	0.00530672
	2.025	0.01372	0.0091	0.02194	0.02108	0.01404	-0.01825		-0.00466	-0.00602		0.00517	0.01906		0.00746	0.00321		0.01586	0.02179		0.00768	0.02181			6.4875	0.00205701	0.000263558	0.00161193	0.00232884	0.000624816	0.000443294		0.000757135	0.000719381		0.0188618	0.00240967		0.0160739	0.0110654		0.00813755	0.00759386		0.00313731	0.00539147
	2.02917	0.01438	0.00986	0.0225	0.02118	0.01446	-0.01878		-0.00477	-0.0065		0.00448	0.01902		0.00657	0.00349		0.01718	0.02142		0.00798	0.02215			6.49167	0.00206228	0.00025675	0.00160561	0.00231965	0.000630645	0.00043979		0.000747415	0.000718753		0.017059	0.00240587		0.0164249	0.0113069		0.0081194	0.00769763		0.00311303	0.00547645
	2.03333	0.01515	0.0105	0.02247	0.02128	0.01478	-0.01872		-0.00465	-0.0062		0.00334	0.01898		0.00571	0.00375		0.01779	0.0209		0.00781	0.02279			6.49583	0.00206958	0.000249455	0.00159829	0.00231434	0.000636271	0.000439099		0.00073755	0.00071637		0.015522	0.00240734		0.0167826	0.011595		0.0080928	0.0078125		0.00309642	0.00555834
	2.0375	0.01595	0.01056	0.0221	0.02131	0.01493	-0.01782		-0.00459	-0.00533		0.00213	0.01904		0.00494	0.00381		0.01737	0.02073		0.00759	0.02354			6.5	0.00207567	0.000242404	0.00159136	0.00231586	0.000642302	0.000439297		0.00072834	0.000715491		0.0141956	0.00241302		0.0171541	0.0119298		0.00806652	0.00793668		0.00308002	0.00563133
	2.04167	0.01676	0.00985	0.02167	0.02099	0.01481	-0.01655		-0.00483	-0.00431		0.00122	0.01943		0.00433	0.00363		0.01598	0.02108		0.00765	0.02393			6.50417	0.00207759	0.000236524	0.00158519	0.00232842	0.0006489	0.000438556		0.000720196	0.000718252		0.0130378	0.00242021		0.0175382	0.012306		0.00804899	0.00806855		0.00306	0.00569437
	2.04583	0.01737	0.00879	0.02133	0.02017	0.01448	-0.01562		-0.00533	-0.00356		0.00071	0.0198		0.00389	0.00349		0.01408	0.02149		0.00797	0.02361			6.50833	0.00207709	0.000232346	0.00157948	0.00235543	0.000655519	0.000436928		0.000713215	0.000723144		0.0120167	0.00242541		0.0179296	0.0127184		0.00803804	0.00821097		0.00304136	0.00575251
	2.05	0.01768	0.00802	0.02093	0.01907	0.01393	-0.01531		-0.00589	-0.00326		0.00056	0.02004		0.00356	0.00364		0.01243	0.02129		0.00821	0.02295			6.5125	0.00207922	0.000229605	0.00157382	0.00239958	0.000661428	0.000435003		0.000707155	0.000727285		0.0111099	0.00242549		0.0183192	0.0131583		0.00801551	0.00836754		0.0030339	0.00580791
	2.05417	0.01801	0.00786	0.02009	0.01803	0.01333	-0.01524		-0.00635	-0.00322		0.00077	0.01996		0.00338	0.00388		0.01158	0.02037		0.00813	0.02269			6.51667	0.0020854	0.000227638	0.00156834	0.00246185	0.000666245	0.00043219		0.000701653	0.000728288		0.0103009	0.00241881		0.0187036	0.0136177		0.00796889	0.00853795		0.00304147	0.00586147
	2.05833	0.01885	0.00828	0.01867	0.01744	0.01291	-0.01493		-0.0067	-0.00301		0.00137	0.01955		0.00344	0.00367		0.0116	0.01941		0.00786	0.02313			6.52083	0.00209118	0.000225913	0.00156351	0.00254295	0.000670252	0.000427402		0.000695981	0.000724274		0.00957727	0.00240424		0.0190783	0.0140831		0.00790693	0.00871738		0.00305861	0.00591173
	2.0625	0.02017	0.00917	0.01708	0.01766	0.0129	-0.01445		-0.00703	-0.00233		0.00228	0.01902		0.00369	0.00276		0.01201	0.01907		0.00765	0.02382			6.525	0.00209077	0.000224211	0.0015593	0.00264321	0.000673734	0.000420345		0.000689582	0.000714111		0.00892588	0.00238138		0.0194393	0.0145437		0.00784748	0.00890044		0.003078	0.0059613
	2.06667	0.02119	0.01031	0.01614	0.01876	0.01325	-0.01419		-0.00745	-0.00131		0.00329	0.01879		0.00389	0.00153		0.01227	0.01928		0.00756	0.02418			6.52917	0.00208317	0.000222288	0.00155448	0.00276442	0.000676769	0.000412152		0.000682747	0.00069868		0.00833685	0.00234955		0.0197834	0.0149884		0.00779616	0.00908295		0.00309663	0.0060111
	2.07083	0.02109	0.01122	0.01623	0.02035	0.01358	-0.01423		-0.00793	-0.00034		0.00411	0.0189		0.00374	0.00074		0.01214	0.01943		0.00745	0.02395			6.53333	0.00207232	0.000220056	0.00154797	0.0029079	0.000679218	0.000404798		0.000676154	0.000681241		0.00780064	0.00230791		0.0201166	0.0154152		0.00774735	0.00926384		0.00311804	0.00606078
	2.075	0.01978	0.01148	0.0169	0.02172	0.01337	-0.01423		-0.00831	0.00015		0.00444	0.01912		0.00329	0.0009		0.01186	0.01916		0.00727	0.02314			6.5375	0.00206239	0.000217978	0.00154032	0.00307373	0.000680635	0.000398777		0.000669319	0.000666312		0.00731362	0.00225554		0.0204439	0.0158237		0.00769415	0.00944082		0.00314594	0.00610818
	2.07917	0.01788	0.01107	0.01736	0.02232	0.01259	-0.01399		-0.00845	1e-05		0.00403	0.01904		0.003	0.00168		0.01176	0.01864		0.00727	0.02195			6.54167	0.00205549	0.000216872	0.00153322	0.00325967	0.000680028	0.000392855		0.000661708	0.000657153		0.00687169	0.00219428		0.0207654	0.0162142		0.00764127	0.00961312		0.00317906	0.00615227
	2.08333	0.01614	0.01022	0.01734	0.02203	0.01177	-0.0136		-0.00843	-0.00074		0.00286	0.01857		0.00345	0.00235		0.01195	0.01828		0.0077	0.02068			6.54583	0.00205164	0.000217071	0.00152742	0.0034624	0.00067681	0.000385797		0.000652789	0.000653389		0.00647399	0.00212797		0.0210758	0.0165845		0.00759433	0.00977945		0.00321186	0.00619327
	2.0875	0.01505	0.00923	0.01733	0.02126	0.01141	-0.01315		-0.00843	-0.00188		0.00134	0.01806		0.00481	0.00265		0.01246	0.0184		0.00843	0.01969			6.55	0.0020491	0.000217801	0.0015212	0.00368035	0.000671892	0.000378789		0.000643166	0.000651884		0.00611906	0.00206213		0.0213738	0.0169346		0.00754239	0.00994043		0.00323987	0.00623336
	2.09167	0.01467	0.00835	0.01787	0.02048	0.01151	-0.01268		-0.00857	-0.00312		0.00019	0.01779		0.00659	0.00281		0.01323	0.01901		0.0091	0.01927			6.55417	0.00204616	0.000218066	0.00151136	0.00391238	0.000667115	0.000374742		0.000633543	0.000650127		0.00580514	0.00200003		0.0216657	0.0172625		0.00745822	0.0100958		0.00326255	0.00627654
	2.09583	0.0149	0.0078	0.01896	0.01991	0.01171	-0.01238		-0.00874	-0.00407		0	0.01769		0.00784	0.00285		0.01417	0.01992		0.00941	0.01946			6.55833	0.00204262	0.000217469	0.00149554	0.00415628	0.000663513	0.000374397		0.000625205	0.000648873		0.00553118	0.00194282		0.0219605	0.0175697		0.00732805	0.0102464		0.00328322	0.00632633
	2.1	0.01569	0.00755	0.02017	0.01945	0.01179	-0.01253		-0.00873	-0.00436		0.00079	0.01747		0.00794	0.00249		0.01515	0.02081		0.00945	0.02004			6.5625	0.00203765	0.000216497	0.00147487	0.0044093	0.000660639	0.000374693		0.000619025	0.000648747		0.00529851	0.00188997		0.022264	0.0178583		0.00717754	0.0103931		0.00330526	0.00638093
	2.10417	0.01702	0.0073	0.02112	0.0189	0.0118	-0.01296		-0.00843	-0.00394		0.00209	0.01706		0.00716	0.00165		0.01602	0.02142		0.00952	0.02063			6.56667	0.00202913	0.000215679	0.00145227	0.00466758	0.000657765	0.00037262		0.000614637	0.000648371		0.00510967	0.00184044		0.0225777	0.0181334		0.00705738	0.010535		0.00332784	0.00644101
	2.10833	0.01865	0.00671	0.02148	0.01833	0.01184	-0.01301		-0.00791	-0.00325		0.00338	0.01673		0.00638	0.00064		0.01664	0.02167		0.00976	0.02091			6.57083	0.00201737	0.000215237	0.00143067	0.00492982	0.000654567	0.000367981		0.000610686	0.000645611		0.00496777	0.00179268		0.0228955	0.0183947		0.00700669	0.0106725		0.00334743	0.00650611
	2.1125	0.0201	0.00574	0.02099	0.01813	0.01202	-0.01216		-0.0073	-0.00285		0.00431	0.01673		0.00631	4e-05		0.01686	0.02175		0.00981	0.02063			6.575	0.00200632	0.000215038	0.00140976	0.00519355	0.000651208	0.000362206		0.000606275	0.000641345		0.00487253	0.00174584		0.0232095	0.0186444		0.00702922	0.0108059		0.0033632	0.00657864
	2.11667	0.02091	0.00461	0.01986	0.01851	0.01229	-0.01062		-0.00673	-0.00299		0.00479	0.01705		0.00714	0.00021		0.01674	0.02181		0.00933	0.01975			6.57917	0.00200024	0.000214971	0.00138752	0.00545664	0.000648374	0.000356531		0.000601355	0.000638836		0.00482292	0.00170048		0.023508	0.0188854		0.0070965	0.0109358		0.00337832	0.00666099
	2.12083	0.02095	0.00368	0.01881	0.01924	0.01235	-0.00904		-0.00641	-0.00355		0.00492	0.01757		0.00852	0.00109		0.01644	0.02191		0.00847	0.01858			6.58333	0.00199841	0.00021517	0.00136174	0.00571773	0.000646978	0.000352335		0.000596677	0.000641345		0.00481661	0.00165836		0.0237864	0.019126		0.00717222	0.011065		0.00339536	0.00675476
	2.125	0.02036	0.00324	0.01859	0.01996	0.01197	-0.00794		-0.00647	-0.00428		0.00488	0.01817		0.00991	0.00223		0.01611	0.022		0.00761	0.01771			6.5875	0.00199629	0.000215347	0.00133213	0.00597629	0.000647484	0.000350657		0.000592411	0.000649375		0.00485161	0.00162045		0.0240381	0.0193734		0.0072395	0.0111983		0.0034124	0.0068595
	2.12917	0.01943	0.00347	0.01918	0.0205	0.01132	-0.00743		-0.00669	-0.00509		0.00475	0.01865		0.01086	0.003		0.01581	0.02203		0.00697	0.01759			6.59167	0.00198909	0.000215237	0.00130025	0.00623207	0.000649528	0.000350608		0.000588072	0.00065916		0.00492334	0.00158714		0.0242602	0.0196324		0.00729989	0.0113435		0.00342528	0.00697154
	2.13333	0.01849	0.00429	0.01995	0.02085	0.01085	-0.00735		-0.00661	-0.00585		0.0045	0.01874		0.01109	0.00305		0.01564	0.02199		0.00666	0.01799			6.59583	0.00197672	0.000214905	0.00126929	0.00648197	0.000652159	0.000349522		0.000582982	0.000663677		0.00502509	0.00155594		0.024445	0.0199086		0.00735746	0.0115097		0.00343114	0.00708633
	2.1375	0.01774	0.00543	0.02032	0.02104	0.01092	-0.00756		-0.00615	-0.00617		0.00417	0.0184		0.01066	0.00256		0.01567	0.02186		0.0068	0.01836			6.6	0.00196425	0.000214662	0.00124192	0.00672336	0.000654486	0.000345969		0.000576922	0.000658533		0.00514869	0.00152407		0.0245884	0.0202025		0.00741191	0.0117055		0.00342752	0.00720306
	2.14167	0.01708	0.00654	0.02017	0.02107	0.0115	-0.00787		-0.00577	-0.00575		0.0039	0.01788		0.00978	0.00214		0.01567	0.02157		0.00726	0.01846			6.60417	0.00195644	0.000214596	0.00122	0.00695329	0.000656227	0.000341083		0.000570087	0.000645611		0.00528702	0.00149		0.0246909	0.0205117		0.00746291	0.0119385		0.00341368	0.00732219
	2.14583	0.01633	0.00735	0.01972	0.02091	0.01233	-0.00796		-0.00594	-0.0047		0.00372	0.01753		0.00868	0.0022		0.01537	0.0209		0.00755	0.01853			6.60833	0.00195411	0.000214684	0.0012045	0.00716973	0.000658291	0.000337184		0.000563058	0.00062905		0.00543169	0.00145489		0.0247562	0.0208308		0.00750954	0.0122152		0.00339408	0.00744371
	2.15	0.0155	0.00769	0.01919	0.02066	0.0131	-0.00767		-0.00661	-0.00357		0.00347	0.01743		0.00756	0.00274		0.01489	0.01975		0.00751	0.01887			6.6125	0.00195573	0.000215126	0.00119647	0.00737121	0.000662218	0.000334963		0.000556659	0.000611361		0.00557246	0.00142055		0.0247847	0.0211546		0.00756023	0.0125422		0.00337715	0.00756364
	2.15417	0.01477	0.00748	0.01867	0.02037	0.01352	-0.00727		-0.00712	-0.00298		0.00315	0.01725		0.00684	0.00349		0.01465	0.01842		0.00761	0.01957			6.61667	0.0019604	0.000216187	0.00119493	0.00755452	0.000668755	0.000333877		0.000551472	0.000594549		0.00569719	0.00138725		0.0247815	0.0214853		0.0076322	0.0129276		0.00336682	0.00767329
	2.15833	0.01429	0.00686	0.01824	0.02004	0.01345	-0.00714		-0.0067	-0.00318		0.00298	0.01674		0.00669	0.00398		0.01484	0.01762		0.0085	0.02057			6.62083	0.00196739	0.000218177	0.0011999	0.00771801	0.000677174	0.000333482		0.000547376	0.000581251		0.00579502	0.0013532		0.0247472	0.0218235		0.00774203	0.0133765		0.00336085	0.00776398
	2.1625	0.01417	0.00614	0.01804	0.01968	0.01316	-0.00725		-0.00506	-0.00378		0.00301	0.01617		0.00721	0.00384		0.01524	0.01799		0.00995	0.02175			6.625	0.00197317	0.000220652	0.00121185	0.00786254	0.000685978	0.00033368		0.00054357	0.000573974		0.00585763	0.00131666		0.0246885	0.0221689		0.00789285	0.0138898		0.00335638	0.00783399
	2.16667	0.01437	0.00558	0.01801	0.01942	0.01312	-0.00712		-0.00261	-0.00411		0.00288	0.01595		0.00821	0.00325		0.01551	0.01948		0.01109	0.02286			6.62917	0.00197236	0.000222509	0.00123342	0.00799048	0.000694539	0.000333927		0.000538771	0.00057159		0.00588037	0.00127764		0.0246116	0.0225158		0.00806777	0.014466		0.00335446	0.00788893
	2.17083	0.01468	0.00518	0.01803	0.01948	0.01353	-0.00628		-0.00017	-0.0039		0.00227	0.0161		0.00993	0.00281		0.01543	0.0213		0.01123	0.02352			6.63333	0.00196232	0.00022304	0.00126633	0.00810345	0.000703343	0.000333236		0.000531694	0.000569332		0.00586207	0.0012385		0.0245324	0.0228585		0.00824394	0.0151013		0.00335968	0.00793359
	2.175	0.01492	0.00486	0.01805	0.01991	0.01401	-0.00483		0.00131	-0.00338		0.00132	0.01626		0.01261	0.00282		0.01496	0.02265		0.01046	0.02357			6.6375	0.0019457	0.000222465	0.00131198	0.00820228	0.000712835	0.000331459		0.000522047	0.000561679		0.00580386	0.00120229		0.0244622	0.0231901		0.00840634	0.0157947		0.00337331	0.00796431
	2.17917	0.01493	0.0046	0.01819	0.02047	0.01419	-0.00343		0.00125	-0.00287		0.00043	0.01608		0.01648	0.00302		0.01415	0.02329		0.00929	0.0233			6.64167	0.00192603	0.000221581	0.00137102	0.00829105	0.000722752	0.000329682		0.000511018	0.000547879		0.0057082	0.00116983		0.0244022	0.0235058		0.00855184	0.016541		0.00339291	0.00797414
	2.18333	0.01465	0.00442	0.01858	0.02079	0.01399	-0.00262		-0.0004	-0.00268		-0.0002	0.01564		0.0213	0.00299		0.01318	0.02333		0.00816	0.02312			6.64583	0.00190342	0.000221028	0.00144507	0.00837508	0.00073273	0.000330521		0.000501032	0.000532447		0.0055796	0.00114088		0.0243444	0.0238048		0.00867888	0.0173342		0.00341368	0.0079618
	2.1875	0.01427	0.00433	0.01914	0.02064	0.01349	-0.00251		-0.00303	-0.00298		-0.0006	0.01513		0.02657	0.00258		0.01239	0.02288		0.00724	0.02301			6.65	0.00187666	0.000220962	0.0015344	0.0084614	0.000743234	0.000336542		0.000494245	0.000517894		0.0054241	0.00111521		0.0242837	0.0240887		0.00878871	0.0181661		0.00343338	0.00793587
	2.19167	0.0141	0.00432	0.01932	0.02002	0.01286	-0.0029		-0.00562	-0.0036		-0.0008	0.01523		0.03156	0.00197		0.01209	0.022		0.00654	0.02265			6.65417	0.00184726	0.00022147	0.00163847	0.00855566	0.000754689	0.000348387		0.000490949	0.000504721		0.00524895	0.00109312		0.0242213	0.0243569		0.00888634	0.0190263		0.00345233	0.00790629
	2.19583	0.01421	0.00431	0.01876	0.01917	0.01234	-0.00353		-0.0073	-0.0041		-0.00071	0.01623		0.03582	0.00147		0.01246	0.021		0.0061	0.02191			6.65833	0.00181877	0.000222487	0.00175398	0.00866326	0.000766772	0.000363045		0.000489398	0.000494559		0.0050608	0.00107368		0.0241646	0.0246065		0.00897865	0.0199055		0.00347491	0.00787614
	2.2	0.01441	0.00417	0.01774	0.01864	0.01192	-0.0041		-0.00757	-0.00425		-0.00022	0.01773		0.03863	0.00133		0.01342	0.0203		0.00616	0.02119			6.6625	0.00179403	0.000223703	0.00187818	0.00878693	0.00077851	0.000375532		0.000487265	0.000488787		0.00486587	0.00105569		0.0241186	0.0248305		0.00906157	0.0207934		0.00350079	0.00784496
	2.20417	0.01447	0.00387	0.01694	0.01888	0.01166	-0.00441		-0.00637	-0.00424		0.00071	0.01877		0.03929	0.0015		0.01464	0.02013		0.00688	0.02124			6.66667	0.00177294	0.000224499	0.00200806	0.00892786	0.000789359	0.000381898		0.000483629	0.000484271		0.00467161	0.00103721		0.024086	0.0250238		0.00912071	0.0216896		0.00352848	0.0078164
	2.20833	0.01433	0.00358	0.0167	0.01967	0.01171	-0.00458		-0.00425	-0.00429		0.0019	0.01853		0.03673	0.00154		0.01577	0.02031		0.00799	0.02256			6.67083	0.00175186	0.000224631	0.00214257	0.00908568	0.000799316	0.000381503		0.00047883	0.000476869		0.00448438	0.00101807		0.0240607	0.0251847		0.00914355	0.0225951		0.003555	0.0077955
	2.2125	0.01409	0.00344	0.01681	0.02051	0.01222	-0.00493		-0.00227	-0.00424		0.00277	0.01727		0.03115	0.00093		0.01663	0.02052		0.00899	0.02486			6.675	0.00172499	0.000224388	0.00227941	0.00926111	0.000809091	0.000376371		0.000473352	0.000467209		0.00430924	0.000998741		0.0240352	0.0253142		0.00913823	0.0235152		0.00358066	0.0077818
	2.21667	0.01393	0.00322	0.01685	0.02085	0.0132	-0.00566		-0.00143	-0.00386		0.00274	0.01609		0.0238	-0.00032		0.01708	0.02063		0.00957	0.0271			6.67917	0.00169093	0.000224454	0.00241586	0.00945451	0.00081915	0.000369708		0.000467001	0.000459806		0.00414918	0.000981075		0.0240002	0.0254133		0.00912572	0.0244586		0.00360569	0.00776866
	2.22083	0.01395	0.00254	0.01667	0.02053	0.0143	-0.00657		-0.00201	-0.00329		0.00173	0.01597		0.01671	-0.00166		0.01689	0.0207		0.00968	0.02806			6.68333	0.00165605	0.000225317	0.00254758	0.00966541	0.000829513	0.000365019		0.00045973	0.000458426		0.00400481	0.000966248		0.0239513	0.0254818		0.00911414	0.0254369		0.00362784	0.00775278
	2.225	0.01412	0.00131	0.01639	0.01967	0.01521	-0.00726		-0.00344	-0.00298		0.00041	0.01689		0.01137	-0.0023		0.01596	0.02075		0.00923	0.0274			6.6875	0.0016305	0.000227041	0.00267166	0.00989193	0.000840178	0.00036497		0.00045207	0.000463068		0.00387457	0.00095452		0.0238874	0.0255163		0.00909881	0.0264703		0.00364264	0.00773782
	2.22917	0.01445	-8e-05	0.01623	0.01888	0.01565	-0.0073		-0.00486	-0.00322		-0.00043	0.01791		0.00826	-0.00181		0.01461	0.02081		0.00818	0.02589			6.69167	0.00161945	0.000229384	0.0027853	0.0101303	0.000851877	0.000370251		0.000445138	0.000471098		0.00375496	0.000945632		0.0238094	0.0255157		0.00907284	0.0275819		0.00364776	0.00772914
	2.23333	0.01488	-0.00118	0.01634	0.01825	0.01551	-0.00642		-0.00574	-0.00391		-0.00071	0.01868		0.00696	-0.00025		0.01345	0.02089		0.00688	0.0245			6.69583	0.00161874	0.000232191	0.00288857	0.0103752	0.00086572	0.000379579		0.000440048	0.000477371		0.00364196	0.000939694		0.0237161	0.0254817		0.00903153	0.0287969		0.00364541	0.00772743
	2.2375	0.01516	-0.00186	0.01673	0.01786	0.01483	-0.0048		-0.00599	-0.0048		-0.00092	0.01862		0.00669	0.00177		0.01286	0.02099		0.00594	0.0236			6.7	0.00161915	0.000235264	0.0029815	0.0106216	0.000883044	0.000392065		0.000437212	0.000474862		0.00353214	0.000936744		0.0236041	0.025418		0.0089702	0.0301387		0.00364201	0.00773028
	2.24167	0.01488	-0.0023	0.01728	0.01733	0.01373	-0.00298		-0.00594	-0.00574		-0.00129	0.01794		0.00647	0.00341		0.01269	0.02108		0.00584	0.02308			6.70417	0.00161347	0.000238182	0.00306537	0.0108656	0.000905105	0.000408154		0.000436122	0.000460183		0.00342277	0.000935711		0.0234686	0.0253271		0.0088951	0.0316263		0.00363988	0.00773622
	2.24583	0.01399	-0.00254	0.01782	0.01676	0.01255	-0.00146		-0.00612	-0.00668		-0.00132	0.01703		0.00602	0.00416		0.01249	0.02118		0.00649	0.02273			6.70833	0.00160232	0.000240016	0.00313991	0.011106	0.000933622	0.00042913		0.00043554	0.000439357		0.00331161	0.000933793		0.0233082	0.0252065		0.00882877	0.033274		0.00364105	0.00774547
	2.25	0.01314	-0.00246	0.01821	0.01632	0.01144	-0.00052		-0.0069	-0.00753		-0.00033	0.01651		0.00544	0.00415		0.01211	0.02135		0.00743	0.02234			6.7125	0.00159056	0.000239906	0.00320544	0.0113393	0.00096995	0.000453412		0.00043411	0.000425054		0.00319712	0.000929699		0.0231254	0.0250554		0.0088006	0.0350899		0.0036435	0.00775553
	2.25417	0.01299	-0.00196	0.01835	0.01639	0.01057	-0.00035		-0.00791	-0.00813		0.00157	0.01632		0.00522	0.00392		0.01184	0.0215		0.0083	0.02168			6.71667	0.00158133	0.000237784	0.00326237	0.0115606	0.00101488	0.000477743		0.000431444	0.000427062		0.00307947	0.000923725		0.0229248	0.0248781		0.00882251	0.0370736		0.00364563	0.00775975
	2.25833	0.01359	-0.00115	0.0181	0.01725	0.01024	-0.00096		-0.0082	-0.00836		0.00354	0.01631		0.0054	0.00387		0.01217	0.02141		0.00892	0.02077			6.72083	0.00157383	0.000234755	0.00331226	0.011764	0.00107072	0.00050015		0.00042868	0.000442242		0.00295816	0.000918008		0.0227145	0.0246827		0.00886976	0.0392129		0.00364531	0.00775301
	2.2625	0.01444	-0.00034	0.01725	0.01877	0.01055	-0.00214		-0.00742	-0.00822		0.0046	0.01637		0.00581	0.00404		0.01318	0.02092		0.00919	0.01999			6.725	0.00156562	0.000232059	0.00335601	0.0119469	0.00114152	0.000522457		0.000427299	0.000458677		0.0028331	0.000913914		0.0225051	0.024476		0.00889479	0.0414855		0.00364861	0.00773382
	2.26667	0.01502	3e-05	0.0159	0.02036	0.01117	-0.00351		-0.0063	-0.00793		0.0044	0.01631		0.00622	0.00413		0.01442	0.02023		0.00903	0.01976			6.72917	0.0015565	0.000230202	0.00339446	0.0121091	0.00123443	0.00054743		0.000427347	0.000465327		0.00270424	0.000912402		0.0223092	0.0242619		0.008866	0.0438576		0.00366607	0.00770173
	2.27083	0.01503	-0.00037	0.01451	0.02149	0.01167	-0.00471		-0.00581	-0.00761		0.00346	0.01592		0.00657	0.00381		0.01519	0.01991		0.00848	0.02022			6.73333	0.00155011	0.000228986	0.00342788	0.0122527	0.0013587	0.00057951		0.000427275	0.000458552		0.0025735	0.000914246		0.0221394	0.0240412		0.00879341	0.0462881		0.00370878	0.00765364
	2.275	0.01452	-0.00155	0.01358	0.02196	0.01196	-0.00565		-0.00613	-0.00707		0.00274	0.01564		0.00698	0.00303		0.01516	0.02036		0.00774	0.02107			6.7375	0.00155123	0.000228411	0.00345791	0.0123797	0.00152488	0.000621165		0.000425578	0.000442744		0.00244299	0.000919631		0.0220143	0.0238179		0.00871362	0.0487314		0.00378269	0.00758717
	2.27917	0.01379	-0.00287	0.01319	0.02228	0.01233	-0.00636		-0.00676	-0.00602		0.00271	0.01562		0.00769	0.0021		0.01455	0.02127		0.00715	0.02194			6.74167	0.00156035	0.000228743	0.00348656	0.0124912	0.00174415	0.000675009		0.000422306	0.000427564		0.00231496	0.000927302		0.0219618	0.023597		0.00865948	0.0511417		0.00389355	0.00750562
	2.28333	0.01313	-0.00351	0.01317	0.0224	0.01282	-0.00667		-0.00713	-0.00453		0.00293	0.01613		0.00867	0.00149		0.01385	0.02182		0.00697	0.02264			6.74583	0.00157191	0.000229914	0.00351597	0.0125863	0.00202756	0.000741291		0.00041867	0.00042104		0.002191	0.000935342		0.0220199	0.0233865		0.00863789	0.0534733		0.00404861	0.00741973
	2.2875	0.01263	-0.00318	0.01338	0.02222	0.01348	-0.00632		-0.00705	-0.0032		0.00262	0.01667		0.00962	0.00134		0.01344	0.02139		0.00725	0.02305			6.75	0.00157708	0.000231285	0.00354812	0.0126644	0.00238781	0.000819665		0.000415713	0.000424929		0.00207297	0.000941612		0.0222208	0.0231895		0.00863758	0.0556818		0.00426512	0.00734275
	2.29167	0.01224	-0.00241	0.01383	0.02147	0.01378	-0.00537		-0.00659	-0.0028		0.00154	0.01677		0.01013	0.00139		0.01363	0.02012		0.00779	0.02319			6.75417	0.00157049	0.000232258	0.00358478	0.0127258	0.00283839	0.000909933		0.00041358	0.000435467		0.00196261	0.000944525		0.0225952	0.0230071		0.00864446	0.0577319		0.00456374	0.00728381
	2.29583	0.01183	-0.00195	0.01449	0.02058	0.01368	-0.0042		-0.00586	-0.00368		0.0001	0.01622		0.01004	0.00118		0.0144	0.01859		0.00842	0.02331			6.75833	0.00155457	0.000232589	0.0036279	0.0127743	0.00339439	0.00101432		0.00041181	0.000448264		0.00186178	0.000943603		0.0231771	0.0228369		0.00864728	0.0595948		0.00497568	0.00724909
	2.3	0.01136	-0.00208	0.01516	0.01985	0.01319	-0.00319		-0.00502	-0.00526		-0.00119	0.01537		0.00951	0.00061		0.01523	0.0173		0.00904	0.02362			6.7625	0.00153663	0.000232567	0.00367871	0.0128149	0.00406891	0.00113602		0.000409847	0.000459681		0.00177226	0.0009401		0.0240184	0.0226767		0.00863163	0.0612482		0.00553777	0.00724121
	2.30417	0.01087	-0.0026	0.01559	0.01946	0.01316	-0.0026		-0.00429	-0.00653		-0.00207	0.0148		0.00889	0		0.01542	0.0164		0.00945	0.02403			6.76667	0.00152456	0.000232876	0.00373768	0.0128493	0.00487264	0.00127786		0.000407423	0.000467459		0.00169473	0.000937112		0.0252017	0.0225221		0.00858407	0.0626674		0.00630136	0.00726165
	2.30833	0.01059	-0.0032	0.0157	0.01937	0.01347	-0.00243		-0.00386	-0.0068		-0.00239	0.01492		0.00854	-0.00011		0.01484	0.01587		0.00945	0.02428			6.77083	0.00152101	0.000234291	0.00380502	0.0128775	0.00581197	0.0014392		0.000404781	0.000472352		0.00162762	0.000936744		0.0268459	0.0223702		0.00850584	0.0638272		0.00732693	0.00731122
	2.3125	0.01081	-0.00359	0.01556	0.01947	0.01411	-0.00255		-0.00375	-0.00616		-0.00201	0.01559		0.00859	0.00044		0.01399	0.01572		0.00902	0.02423			6.775	0.00152152	0.0002369	0.00387959	0.0128977	0.00688947	0.00161949		0.000402673	0.000477371		0.00156944	0.000938477		0.0291153	0.0222159		0.00841854	0.0647087		0.00868542	0.00739392
	2.31667	0.01152	-0.00343	0.01524	0.01948	0.01453	-0.00276		-0.00393	-0.00521		-0.00094	0.01668		0.00873	0.00146		0.01352	0.01606		0.00837	0.02393			6.77917	0.00151736	0.000239751	0.00395978	0.0129083	0.00810241	0.00181616		0.000401824	0.000483142		0.00151875	0.000940026		0.0322215	0.0220585		0.00834689	0.0653013		0.0104524	0.0075135
	2.32083	0.01224	-0.0027	0.0149	0.01949	0.01484	-0.00299		-0.00444	-0.00437		0.00053	0.01767		0.00844	0.00246		0.01356	0.01708		0.00777	0.02354			6.78333	0.00150287	0.000241763	0.00404304	0.0129093	0.00944399	0.00202557		0.000402164	0.000484271		0.00147497	0.000939952		0.0364338	0.021894		0.0082987	0.0656084		0.0127104	0.00767546
	2.325	0.01246	-0.00192	0.01479	0.01978	0.01498	-0.00319		-0.00531	-0.00378		0.00173	0.01836		0.00751	0.00307		0.0139	0.01875		0.00733	0.02322			6.7875	0.00147924	0.00024247	0.00412657	0.0129012	0.0109011	0.00224322		0.000402648	0.000473356		0.00143759	0.000938366		0.0420853	0.0217193		0.0082599	0.0656415		0.0155377	0.00788345
	2.32917	0.01212	-0.00169	0.01502	0.02039	0.01504	-0.00319		-0.00619	-0.00367		0.002	0.01859		0.00631	0.00312		0.01448	0.02055		0.00723	0.0231			6.79167	0.0014536	0.000242138	0.00420603	0.0128846	0.0124552	0.00246546		0.000402406	0.00045115		0.00140527	0.000935969		0.0495711	0.0215298		0.00821046	0.0654153		0.0190079	0.00813952
	2.33333	0.01146	-0.00211	0.01541	0.02091	0.0148	-0.00285		-0.00664	-0.00448		0.00136	0.01859		0.00543	0.00257		0.0157	0.02169		0.00759	0.02311			6.79583	0.00143454	0.000241166	0.0042768	0.01286	0.0140819	0.00268903		0.000401558	0.000426685		0.00137724	0.000933351		0.0593401	0.0213236		0.00813911	0.0649479		0.0231779	0.00843922
	2.3375	0.01058	-0.00272	0.0157	0.02081	0.01431	-0.00231		-0.00651	-0.00612		0.00046	0.01843		0.00526	0.0016		0.01813	0.0215		0.00825	0.02303			6.8	0.00142947	0.000239884	0.00433591	0.0128273	0.0157537	0.0029088		0.000400733	0.000413638		0.00135274	0.0009304		0.0718737	0.0210978		0.00804962	0.0642605		0.0280892	0.00877582
	2.34167	0.00947	-0.00293	0.01577	0.01992	0.01346	-0.00195		-0.00595	-0.00776		2e-05	0.01812		0.00574	0.00058		0.0217	0.02006		0.00883	0.02267			6.80417	0.001439	0.000238845	0.00438195	0.0127867	0.0174387	0.00311875		0.000400321	0.000417903		0.00133096	0.000926859		0.0876663	0.0208528		0.00796107	0.0633799		0.0337496	0.0091428
	2.34583	0.00841	-0.00248	0.0157	0.01858	0.01285	-0.00205		-0.00517	-0.00872		0.00026	0.01789		0.00645	-0.00017		0.02502	0.01823		0.0091	0.02203			6.80833	0.00145491	0.000238425	0.00441494	0.0127387	0.0191046	0.00331508		0.000400321	0.000433836		0.00131025	0.000923208		0.107194	0.0205917		0.00789473	0.0623324		0.0401366	0.00952931
	2.35	0.00797	-0.00162	0.01565	0.01733	0.0126	-0.0026		-0.00435	-0.00908		0.00089	0.01753		0.00687	-0.0005		0.02618	0.01717		0.00921	0.02146			6.8125	0.00146586	0.000238182	0.00443568	0.0126832	0.0207189	0.00349404		0.00040054	0.000448515		0.00129007	0.000920516		0.13087	0.0203238		0.00786626	0.0611433		0.0471863	0.00992232
	2.35417	0.00844	-0.00093	0.01573	0.01658	0.01294	-0.00328		-0.00369	-0.00931		0.00162	0.01709		0.00658	-0.00046		0.02433	0.01742		0.00946	0.02147			6.81667	0.00146566	0.000237143	0.00444466	0.012621	0.0222533	0.00365394		0.000400782	0.000456921		0.00127048	0.000918672		0.159007	0.0200579		0.00787564	0.0598374		0.0548045	0.0103055
	2.35833	0.00955	-0.00079	0.01592	0.01649	0.01319	-0.0037		-0.00313	-0.00959		0.00235	0.01642		0.00558	-0.00027		0.02044	0.01855		0.01001	0.02236			6.82083	0.00145613	0.000234623	0.00444231	0.0125533	0.0236824	0.00379332		0.000401242	0.000455039		0.001252	0.000916127		0.191783	0.0198068		0.00791413	0.0584423		0.0628635	0.0106719
	2.3625	0.01073	-0.00101	0.01617	0.01705	0.01334	-0.00361		-0.00242	-0.00967		0.00293	0.01589		0.00445	-0.00015		0.01627	0.01973		0.01078	0.02378			6.825	0.00144254	0.000230887	0.00442767	0.0124829	0.0249852	0.00391196		0.000402794	0.000447511		0.00123525	0.000911001		0.229209	0.0195851		0.00797358	0.0569873		0.0712113	0.011023
	2.36667	0.0117	-0.00118	0.01638	0.01806	0.01314	-0.00315		-0.00161	-0.00913		0.00306	0.01562		0.00399	-8e-05		0.01303	0.02055		0.01153	0.02494			6.82917	0.00142947	0.000227394	0.00440044	0.0124128	0.0261429	0.00400968		0.000406236	0.000434589		0.00122135	0.000902444		0.271095	0.0194101		0.00805494	0.0554994		0.0796774	0.0113591
	2.37083	0.01232	-0.00125	0.01637	0.01922	0.01301	-0.00267		-0.00127	-0.00786		0.00261	0.01587		0.00459	2e-05		0.01103	0.02102		0.012	0.02538			6.83333	0.00141862	0.00022567	0.00436119	0.0123463	0.0271415	0.00408446		0.000411108	0.000420914		0.0012106	0.000890863		0.317038	0.0192969		0.00817197	0.0540019		0.0880847	0.0116747
	2.375	0.01237	-0.00141	0.01592	0.02023	0.01293	-0.00254		-0.0019	-0.00637		0.00197	0.01608		0.00579	0.0001		0.01013	0.02118		0.01199	0.02514			6.8375	0.00141051	0.000226223	0.0043114	0.0122878	0.0279692	0.00413514		0.000415931	0.00040887		0.00120188	0.00087707		0.366424	0.0192595		0.00835471	0.0525168		0.0962589	0.0119623
	2.37917	0.01181	-0.00162	0.01501	0.02093	0.01315	-0.00309		-0.00337	-0.00542		0.00163	0.01602		0.00656	-7e-05		0.01003	0.02093		0.01159	0.02453			6.84167	0.00140605	0.000227969	0.00425285	0.0122413	0.0286212	0.00416204		0.000419639	0.000404981		0.00119272	0.000862465		0.418461	0.0193095		0.0086285	0.051067		0.104046	0.0122221
	2.38333	0.01112	-0.0015	0.01385	0.02142	0.01383	-0.00426		-0.00504	-0.00534		0.00168	0.01569		0.00619	-0.00056		0.01036	0.02026		0.01119	0.02374			6.84583	0.00140564	0.000228942	0.00418529	0.0122085	0.0290952	0.00416549		0.000422766	0.000412885		0.0011812	0.000848708		0.472206	0.0194599		0.00901338	0.0496748		0.111333	0.0124608
	2.3875	0.01092	-0.00097	0.01278	0.02187	0.0148	-0.00535		-0.00626	-0.00594		0.00174	0.01547		0.00502	-0.00117		0.01085	0.01941		0.0112	0.02306			6.85	0.00140828	0.000227837	0.00410786	0.0121884	0.0293951	0.00414496		0.000426814	0.00042794		0.00116712	0.000837238		0.526613	0.0197197		0.00952499	0.0483605		0.118049	0.0126874
	2.39167	0.01122	-0.00025	0.01218	0.02223	0.0156	-0.00539		-0.00677	-0.00684		0.00143	0.01544		0.00415	-0.00169		0.01143	0.01876		0.01179	0.02273			6.85417	0.00141031	0.000224742	0.00402	0.0121791	0.0295285	0.00410074		0.00043234	0.000437098		0.00115206	0.000828829		0.5806	0.0201002		0.0101893	0.0471357		0.124151	0.0129099
	2.39583	0.01137	0.00042	0.01227	0.02216	0.01594	-0.00403		-0.00677	-0.00783		0.00072	0.01568		0.00434	-0.00209		0.01214	0.01856		0.01269	0.02263			6.85833	0.00140666	0.000220697	0.00392339	0.0121807	0.0295068	0.00403663		0.000438255	0.000432707		0.00113828	0.000823519		0.633123	0.0206		0.0110608	0.0460077		0.129615	0.0131291
	2.4	0.01094	0.00074	0.013	0.02139	0.01575	-0.00191		-0.00663	-0.00882		-0.00013	0.0161		0.00523	-0.00239		0.01295	0.01888		0.01336	0.02229			6.8625	0.001395	0.000216651	0.00382145	0.0121918	0.0293425	0.00395865		0.000443175	0.000416649		0.00112709	0.000819867		0.683245	0.0212134		0.0122098	0.0449759		0.134448	0.0133498
	2.40417	0.01019	0.00026	0.01408	0.02016	0.01512	-9e-05		-0.00653	-0.00967		-0.00078	0.01677		0.00585	-0.00246		0.01375	0.01955		0.01336	0.0216			6.86667	0.00137938	0.00021349	0.00371623	0.0122103	0.0290468	0.00387263		0.00044715	0.000398583		0.0011179	0.000816585		0.730198	0.0219292		0.0137318	0.0440367		0.138672	0.0135762
	2.40833	0.0099	-0.00124	0.01515	0.0192	0.01428	0.00081		-0.00638	-0.01014		-0.00083	0.01711		0.0056	-0.00208		0.0143	0.0203		0.01259	0.02096			6.87083	0.00136864	0.000212208	0.00360802	0.0122336	0.0286325	0.00378049		0.000451149	0.000385284		0.00110843	0.000814188		0.773424	0.0227374		0.0157341	0.0431841		0.142313	0.0138155
	2.4125	0.01063	-0.00342	0.01605	0.01913	0.01362	0.00094		-0.00602	-0.01		-0.00024	0.01685		0.00451	-0.00125		0.0143	0.02082		0.01113	0.0209			6.875	0.00136793	0.000213557	0.0034966	0.0122627	0.0281127	0.00368208		0.000455197	0.000377882		0.0010968	0.000815884		0.812585	0.0236301		0.0183409	0.042411		0.145377	0.0140677
	2.41667	0.01223	-0.00546	0.0168	0.02	0.01335	0.00055		-0.00544	-0.00926		0.00052	0.01603		0.00299	-0.0003		0.01358	0.02085		0.00929	0.02145			6.87917	0.00137502	0.000216961	0.00338205	0.0123011	0.0274997	0.00357656		0.0004583	0.000376		0.00108352	0.000824514		0.84754	0.0245978		0.0216906	0.0417105		0.147871	0.0143301
	2.42083	0.0139	-0.0065	0.01724	0.02137	0.01342	-0.00015		-0.00465	-0.00821		0.00087	0.01503		0.00166	0.00033		0.01234	0.02033		0.00756	0.0222			6.88333	0.00138233	0.000220674	0.00326563	0.0123548	0.0268015	0.00346512		0.000460021	0.000378133		0.00107037	0.000839894		0.878312	0.0256263		0.0259046	0.0410694		0.149792	0.0146002
	2.425	0.01481	-0.00617	0.01705	0.02257	0.01383	-0.00098		-0.0037	-0.00734		0.00066	0.01393		0.00119	0.00042		0.01107	0.01956		0.00659	0.02279			6.8875	0.00138547	0.000223217	0.00314909	0.0124303	0.0260209	0.00335052		0.000461329	0.000380642		0.00105855	0.000857634		0.905058	0.026702		0.0311099	0.0404659		0.151149	0.014879
	2.42917	0.01473	-0.00495	0.01617	0.02289	0.0143	-0.0017		-0.00275	-0.00704		0.00023	0.01298		0.00188	4e-05		0.01032	0.01895		0.00683	0.02303			6.89167	0.00138871	0.000224477	0.00303329	0.0125391	0.0251574	0.00323503		0.000463584	0.000381771		0.0010471	0.000873972		0.928046	0.0278052		0.0374078	0.0398708		0.151951	0.0151663
	2.43333	0.01405	-0.00372	0.01522	0.02209	0.01469	-0.00226		-0.0021	-0.0073		0	0.01277		0.00334	-0.00062		0.01033	0.01872		0.00823	0.02301			6.89583	0.00140341	0.000225206	0.00291656	0.0126989	0.0242083	0.00311792		0.000466929	0.000377882		0.00103409	0.000888208		0.947577	0.0289172		0.0448807	0.0392496		0.152221	0.0154587
	2.4375	0.01342	-0.00311	0.01507	0.02051	0.01461	-0.00267		-0.00198	-0.00761		7e-05	0.01393		0.00474	-0.0015		0.01091	0.01874		0.01013	0.02299			6.9	0.00143879	0.000225913	0.0027963	0.0129348	0.0231716	0.00299547		0.000470346	0.000371233		0.00101832	0.000903587		0.963892	0.0300146		0.0535634	0.0385731		0.151988	0.0157451
	2.44167	0.01328	-0.00302	0.01592	0.01884	0.01454	-0.00288		-0.00236	-0.00749		0.00036	0.01633		0.00543	-0.00258		0.01168	0.01881		0.01175	0.02311			6.90417	0.00149161	0.000226422	0.00266943	0.0132815	0.0220502	0.00286611		0.000472818	0.000360569		0.00100079	0.000922249		0.977128	0.0310832		0.0634388	0.037814		0.151296	0.0160137
	2.44583	0.01357	-0.003	0.01711	0.01779	0.01493	-0.00288		-0.00303	-0.00701		0.00074	0.01927		0.00536	-0.00376		0.01239	0.01899		0.01269	0.02317			6.90833	0.00154281	0.000226554	0.00253489	0.0137844	0.0208535	0.00273069		0.000473812	0.000348525		0.000982393	0.000943972		0.987324	0.0321093		0.0744295	0.0369508		0.150206	0.0162569
	2.45	0.01373	-0.00276	0.01776	0.01773	0.01596	-0.00283		-0.00387	-0.00673		0.00118	0.0217		0.00494	-0.00482		0.01288	0.0194		0.01306	0.02297			6.9125	0.00156582	0.000226643	0.00239237	0.0145058	0.0195977	0.00258934		0.000473231	0.000339993		0.00096409	0.000967281		0.994494	0.0330802		0.086383	0.0359658		0.148798	0.0164763
	2.45417	0.01337	-0.0023	0.01749	0.01863	0.01721	-0.00298		-0.00489	-0.00695		0.00159	0.02294		0.0046	-0.00553		0.01305	0.01996		0.01303	0.02269			6.91667	0.00154474	0.00022735	0.0022443	0.0155355	0.0183018	0.00243984		0.000471195	0.000334473		0.000946203	0.000991623		0.998681	0.0339815		0.0990765	0.0348505		0.147159	0.0166704
	2.45833	0.01268	-0.00177	0.01666	0.01995	0.01787	-0.00331		-0.00599	-0.00756		0.00182	0.02282		0.00453	-0.00579		0.01286	0.02046		0.01258	0.02253			6.92083	0.00148736	0.000229119	0.00209272	0.0169985	0.0169898	0.0022788		0.000467898	0.000333846		0.000929686	0.00101748		1	0.0347987		0.112227	0.0336102		0.14537	0.0168287
	2.4625	0.01215	-0.00141	0.01604	0.02101	0.01756	-0.00346		-0.00672	-0.00835		0.00184	0.02161		0.00487	-0.00554		0.01243	0.02089		0.01187	0.02248			6.925	0.00141913	0.000232125	0.00193962	0.0190665	0.0156884	0.00210592		0.00046419	0.000334975		0.000914895	0.00104613		0.998646	0.0355172		0.125536	0.0322616		0.143491	0.0169344
	2.46667	0.01194	-0.00147	0.01619	0.0214	0.01642	-0.00309		-0.00666	-0.00926		0.00175	0.02003		0.00572	-0.00489		0.01194	0.02139		0.0113	0.02236			6.92917	0.00136428	0.000236236	0.00178442	0.0219651	0.0144278	0.0019238		0.00046179	0.000338613		0.000901115	0.00107829		0.994876	0.0361259		0.138701	0.0308315		0.141573	0.0169756
	2.47083	0.01195	-0.00195	0.01705	0.0212	0.01539	-0.00244		-0.00586	-0.01018		0.00162	0.01835		0.00695	-0.0041		0.01145	0.02193		0.0111	0.02215			6.93333	0.00133295	0.000240746	0.00162699	0.0259818	0.013237	0.00173932		0.000462493	0.000343632		0.000887097	0.00111374		0.988996	0.0366139		0.151446	0.0293495		0.139649	0.0169525
	2.475	0.0121	-0.00245	0.01802	0.02078	0.01515	-0.00215		-0.00476	-0.01083		0.0013	0.0169		0.00811	-0.00341		0.01095	0.02215		0.01099	0.02192			6.9375	0.00132271	0.000244371	0.00147036	0.0314678	0.0121439	0.00155943		0.000466589	0.000349779		0.000872455	0.00114922		0.981338	0.036976		0.163537	0.0278484		0.137733	0.0168703
	2.47917	0.01234	-0.00258	0.01841	0.02043	0.01571	-0.0027		-0.00369	-0.01092		0.0006	0.01579		0.0088	-0.0028		0.01056	0.02174		0.01058	0.02163			6.94167	0.00132575	0.000245697	0.00131856	0.0388329	0.0111705	0.00138975		0.000471825	0.000352414		0.000858199	0.00118138		0.972259	0.0372088		0.174773	0.0263629		0.135807	0.0167321
	2.48333	0.01242	-0.00239	0.01786	0.02025	0.01645	-0.00393		-0.0028	-0.01037		-0.00053	0.01521		0.00896	-0.00215		0.01061	0.02075		0.0099	0.02108			6.94583	0.00133437	0.000244349	0.00117602	0.0485342	0.0103336	0.00123177		0.000475024	0.00035141		0.000845729	0.00120778		0.962109	0.037311		0.18501	0.0249262		0.133828	0.0165372
	2.4875	0.01198	-0.00224	0.01648	0.02019	0.01659	-0.00515		-0.00228	-0.00935		-0.00188	0.01479		0.00874	-0.00158		0.01133	0.01964		0.00933	0.0203			6.95	0.00134258	0.000241387	0.00104634	0.0610576	0.00964251	0.00108662		0.000474588	0.000348023		0.000835164	0.0012301		0.951149	0.0372829		0.194165	0.0235704		0.131726	0.0162885
	2.49167	0.01097	-0.00234	0.01481	0.02028	0.01607	-0.0058		-0.00243	-0.00832		-0.00304	0.01434		0.00815	-0.00147		0.01254	0.01891		0.00911	0.01969			6.95417	0.00134664	0.000238756	0.000931781	0.076891	0.00909976	0.000956374		0.000471534	0.000348901		0.000827158	0.00125082		0.939489	0.0371281		0.202229	0.0223197		0.129418	0.0159937
	2.49583	0.00988	-0.00257	0.01358	0.02063	0.01522	-0.00581		-0.00316	-0.00762		-0.00358	0.01381		0.00715	-0.00207		0.01372	0.01865		0.00905	0.01957			6.95833	0.00134552	0.000237629	0.000833267	0.0964844	0.00869997	0.000842071		0.000467947	0.000357307		0.000821682	0.00127089		0.927055	0.0368537		0.209247	0.0211904		0.126822	0.0156705
	2.5	0.00941	-0.00272	0.0133	0.02119	0.0149	-0.00551		-0.00387	-0.00729		-0.00327	0.0138		0.00589	-0.00318		0.01445	0.01854		0.00879	0.02004			6.9625	0.00134177	0.000237784	0.000749299	0.120205	0.00843226	0.00074445		0.000464965	0.000369727		0.000819093	0.00128859		0.913627	0.0364739		0.215286	0.0201911		0.123859	0.0153334
	2.50417	0.00987	-0.00266	0.01392	0.02165	0.01518	-0.0052		-0.00408	-0.00711		-0.00233	0.01405		0.00461	-0.00429		0.01471	0.0183		0.00821	0.02099			6.96667	0.00133853	0.000238027	0.000678456	0.148298	0.00828128	0.000663165		0.000462323	0.000380767		0.000819301	0.00130124		0.898888	0.0360041		0.220441	0.0193233		0.12047	0.0149912
	2.50833	0.01091	-0.00241	0.01517	0.02153	0.01567	-0.00502		-0.00382	-0.00695		-0.00132	0.01454		0.00345	-0.0049		0.0148	0.0179		0.00769	0.02204			6.97083	0.00133569	0.000237099	0.000619073	0.180849	0.00823149	0.000598314		0.000459609	0.000384782		0.00082314	0.00130662		0.882445	0.0354659		0.224808	0.0185824		0.11661	0.0146429
	2.5125	0.01187	-0.00206	0.01673	0.0207	0.01591	-0.00512		-0.00346	-0.00687		-0.00071	0.01471		0.00249	-0.00483		0.01501	0.01745		0.00761	0.02282			6.975	0.0013294	0.00023449	0.000569559	0.217761	0.00826628	0.000548121		0.000457427	0.00037876		0.000830313	0.00130537		0.863834	0.0348775		0.228474	0.0179554		0.112246	0.0142824
	2.51667	0.01241	-0.00188	0.01821	0.01959	0.01564	-0.00561		-0.00306	-0.00673		-0.00061	0.01495		0.00178	-0.00432		0.01527	0.01718		0.00788	0.02325			6.97917	0.00131825	0.000230688	0.000527489	0.258752	0.00836958	0.000508244		0.000457112	0.000365336		0.000840134	0.00130054		0.842557	0.0342531		0.23147	0.0174275		0.10738	0.013907
	2.52083	0.01265	-0.00227	0.01904	0.01877	0.01543	-0.00631		-0.00248	-0.00629		-0.00084	0.01516		0.0013	-0.00386		0.01513	0.01727		0.00811	0.02364			6.98333	0.00130588	0.000226842	0.000491101	0.303363	0.00852526	0.000475325		0.000459148	0.000350657		0.000850997	0.00129515		0.818173	0.033605		0.233802	0.0169834		0.102037	0.0135264
	2.525	0.01271	-0.00324	0.01889	0.01857	0.01536	-0.00689		-0.00174	-0.00552		-0.00111	0.0155		0.00103	-0.00373		0.0142	0.01748		0.00807	0.02424			6.9875	0.00129808	0.000224034	0.000460246	0.350977	0.00871747	0.000447094		0.000462323	0.00034313		0.000863467	0.00128984		0.790389	0.03294		0.23549	0.01661		0.0962783	0.013155
	2.52917	0.01242	-0.00406	0.01806	0.01898	0.01547	-0.0072		-0.00128	-0.00475		-0.00114	0.01548		0.00113	-0.00394		0.01257	0.01744		0.00793	0.02487			6.99167	0.00129747	0.000222576	0.000434534	0.400861	0.00893142	0.000422368		0.000464602	0.000344635		0.000879478	0.00128298		0.759097	0.0322649		0.236578	0.0162946		0.0901929	0.0128059
	2.53333	0.01166	-0.00393	0.01723	0.01976	0.0151	-0.00721		-0.00147	-0.00432		-0.00084	0.01536		0.00202	-0.00432		0.01086	0.01704		0.0079	0.02519			6.99583	0.00130122	0.000221559	0.000413303	0.452204	0.00915419	0.000399073		0.000464602	0.000351285		0.000902067	0.00127339		0.724376	0.0315863		0.237116	0.0160229		0.0838952	0.0124784
	2.5375	0.01079	-0.00283	0.01692	0.02059	0.01417	-0.00698		-0.00215	-0.00424		-0.00038	0.01529		0.00397	-0.00452		0.00977	0.01662		0.00798	0.02502			7	0.00130446	0.000219481	0.000395403	0.504179	0.00937596	0.000376617		0.000462081	0.000356554		0.000933019	0.00126203		0.686507	0.030908		0.23716	0.0157844		0.0775223	0.0121672
	2.54167	0.01039	-0.00161	0.01716	0.02117	0.01299	-0.00655		-0.00281	-0.00416		-6e-05	0.01552		0.00665	-0.00409		0.00958	0.0165		0.00805	0.02445			7.00417	0.00130487	0.000215502	0.00038049	0.555984	0.00959153	0.000356827		0.000457815	0.000355801		0.000971292	0.00125071		0.645966	0.0302332		0.23674	0.0155718		0.0712099	0.0118657
	2.54583	0.0106	-0.00106	0.01784	0.02142	0.0121	-0.00603		-0.00327	-0.00382		-5e-05	0.01592		0.00914	-0.00293		0.00991	0.01665		0.00792	0.02352			7.00833	0.00130375	0.000210926	0.000368491	0.606881	0.00979787	0.000342909		0.000453331	0.00034865		0.00101323	0.00124002		0.60341	0.0295565		0.235905	0.0153808		0.0650754	0.0115705
	2.55	0.01097	-0.00108	0.01881	0.02145	0.0118	-0.00556		-0.00372	-0.00358		-0.0004	0.01683		0.01056	-0.00163		0.01024	0.0169		0.00739	0.02228			7.0125	0.00130284	0.000208163	0.000358647	0.656212	0.0099941	0.00033595		0.000449986	0.000339742		0.0010554	0.00122884		0.559598	0.0288763		0.234717	0.0152082		0.0592151	0.0112743
	2.55417	0.0111	-0.0011	0.01964	0.02132	0.01178	-0.00523		-0.00425	-0.00398		-0.00099	0.01787		0.01053	-0.00115		0.01048	0.01716		0.0065	0.02104			7.01667	0.00130244	0.000208075	0.000349268	0.703413	0.0101767	0.000334025		0.000448265	0.000335853		0.00109665	0.00121571		0.515347	0.0281845		0.233284	0.0150507		0.0537093	0.0109678
	2.55833	0.01104	-0.0009	0.01967	0.02117	0.01186	-0.00511		-0.00458	-0.00512		-0.00149	0.01901		0.00926	-0.0019		0.0109	0.01745		0.00562	0.02025			7.02083	0.00130294	0.000209003	0.000339277	0.748017	0.0103427	0.00033289		0.000447829	0.000340872		0.00113793	0.00120033		0.471488	0.0274754		0.23171	0.0149087		0.0486193	0.0106469
	2.5625	0.01104	-0.00078	0.01877	0.02141	0.01221	-0.00517		-0.00466	-0.00656		-0.0016	0.01929		0.00724	-0.00341		0.0116	0.01775		0.00523	0.02022			7.025	0.00130487	0.000208671	0.00032909	0.789649	0.0104892	0.000329435		0.000448023	0.000349152		0.00117965	0.00118385		0.428815	0.02674		0.23008	0.0147841		0.0439807	0.010315
	2.56667	0.01116	-0.00099	0.01758	0.02226	0.01282	-0.0052		-0.00474	-0.00776		-0.00138	0.0189		0.00499	-0.00477		0.01215	0.01809		0.00559	0.02083			7.02917	0.00130467	0.000206461	0.000320617	0.828008	0.0106168	0.000323513		0.000448507	0.000356679		0.00122156	0.00116803		0.388031	0.0259713		0.228424	0.0146776		0.0398058	0.00998046
	2.57083	0.01111	-0.00145	0.01684	0.02338	0.01339	-0.00516		-0.00492	-0.00839		-0.00111	0.01791		0.00309	-0.00567		0.01193	0.01854		0.00669	0.02152			7.03333	0.00129635	0.000203543	0.000315573	0.862845	0.0107289	0.000316702		0.000449162	0.000360819		0.00126197	0.00115445		0.349691	0.0251633		0.226746	0.0145913		0.0360858	0.00964992
	2.575	0.01063	-0.0019	0.01681	0.02406	0.0135	-0.00545		-0.00484	-0.00834		-0.0011	0.01721		0.00201	-0.00656		0.01073	0.01907		0.00831	0.02168			7.0375	0.00127811	0.000201686	0.000313761	0.893962	0.0108294	0.000310632		0.000449598	0.000365461		0.001299	0.00114409		0.31418	0.0243115		0.225002	0.0145245		0.0327968	0.00932395
	2.57917	0.00972	-0.0021	0.01731	0.02391	0.01319	-0.0066		-0.00414	-0.00776		-0.00138	0.01727		0.00181	-0.00788		0.00892	0.01957		0.00998	0.0212			7.04167	0.00125671	0.000201664	0.000313467	0.921213	0.0109223	0.000306535		0.00044921	0.000371734		0.00133054	0.00113575		0.281731	0.0234151		0.223142	0.0144738		0.0299093	0.00900288
	2.58333	0.00874	-0.002	0.01807	0.02317	0.01298	-0.00841		-0.0029	-0.00698		-0.00168	0.01803		0.00207	-0.00927		0.00736	0.01997		0.01117	0.02066			7.04583	0.00124151	0.000202593	0.000312487	0.944496	0.0110106	0.000305548		0.000448047	0.000381269		0.00135623	0.00112646		0.252447	0.0224791		0.22108	0.0144308		0.0273895	0.00868696
	2.5875	0.00816	-0.00174	0.01886	0.02241	0.01313	-0.00994		-0.00138	-0.00634		-0.00159	0.01881		0.00229	-0.00984		0.00672	0.02		0.01168	0.02069			7.05	0.00123593	0.000202659	0.000309255	0.963747	0.011097	0.000308065		0.000447223	0.000390428		0.00137721	0.00111359		0.226309	0.0215084		0.218729	0.0143883		0.0252	0.00837869
	2.59167	0.00821	-0.00163	0.01961	0.02193	0.01331	-0.01053		0.00011	-0.00596		-0.00093	0.01909		0.00238	-0.00915		0.00701	0.01933		0.01168	0.0213			7.05417	0.00123583	0.000200493	0.000303941	0.978934	0.0111844	0.000312458		0.000447998	0.000395572		0.00139459	0.00109743		0.203177	0.020511		0.215953	0.0143411		0.0233051	0.00808184
	2.59583	0.00861	-0.00184	0.02016	0.02163	0.0131	-0.0104		0.00114	-0.00586		5e-05	0.01838		0.00264	-0.00772		0.00756	0.01802		0.01143	0.02203			7.05833	0.00123593	0.000196315	0.000298505	0.990044	0.011275	0.000316455		0.000450592	0.000393062		0.00140765	0.00108003		0.182823	0.0194928		0.212592	0.0142866		0.0216667	0.00779893
	2.6	0.00886	-0.0022	0.02009	0.02135	0.01251	-0.01021		0.0012	-0.00617		0.00097	0.0174		0.00318	-0.00645		0.00765	0.01662		0.01102	0.02267			7.0625	0.00123492	0.000191827	0.00029493	0.997074	0.0113695	0.000319466		0.000453694	0.000382524		0.00141617	0.00106402		0.164967	0.0184703		0.208477	0.0142213		0.0202485	0.00753326
	2.60417	0.00871	-0.00227	0.01907	0.02103	0.01204	-0.01029		0.00029	-0.007		0.00154	0.01633		0.00371	-0.0059		0.0071	0.01574		0.0105	0.02345			7.06667	0.00123674	0.000188821	0.000293461	1	0.0114658	0.000322131		0.000455464	0.000367092		0.00142099	0.00104956		0.149312	0.017458		0.203488	0.0141424		0.0190155	0.00728735
	2.60833	0.00828	-0.00179	0.01739	0.02067	0.01213	-0.01037		-0.00095	-0.0082		0.0017	0.0159		0.00391	-0.00617		0.00632	0.01542		0.00993	0.02438			7.07083	0.00124445	0.000187937	0.000292995	0.998755	0.0115599	0.000324105		0.000454955	0.000354296		0.00142393	0.00103573		0.135558	0.0164716		0.197529	0.0140449		0.017939	0.00706337
	2.6125	0.00784	-0.00084	0.01593	0.02032	0.01277	-0.01016		-0.00192	-0.00928		0.00137	0.01572		0.00377	-0.00695		0.00574	0.01538		0.00939	0.0248			7.075	0.0012553	0.000188622	0.000292579	0.99322	0.011647	0.000323858		0.00045304	0.000346266		0.00142703	0.00102013		0.123425	0.0155195		0.190558	0.0139233		0.0169979	0.00685824
	2.61667	0.00746	0.0004	0.0154	0.0201	0.01355	-0.00981		-0.00254	-0.00974		0.00041	0.01569		0.0034	-0.00764		0.00542	0.01545		0.0089	0.02386			7.07917	0.0012628	0.000189705	0.000292114	0.983213	0.0117232	0.000320108		0.000451319	0.000343004		0.00143253	0.00100162		0.112658	0.0146096		0.182557	0.013774		0.0161749	0.00667641
	2.62083	0.00709	0.00164	0.01574	0.02012	0.01402	-0.00977		-0.00315	-0.00944		-0.00106	0.01558		0.00273	-0.00771		0.00525	0.01564		0.00842	0.02153			7.08333	0.00126199	0.000189882	0.00029182	0.968485	0.0117841	0.000313099		0.000450834	0.000337233		0.00144188	0.000980485		0.103035	0.0137498		0.173601	0.013596		0.0154579	0.00651959
	2.625	0.00676	0.00229	0.01629	0.02025	0.01384	-0.01041		-0.00401	-0.00859		-0.00255	0.01508		0.00168	-0.00712		0.00512	0.01589		0.00792	0.0188			7.0875	0.00125296	0.000188423	0.000291624	0.948716	0.0118253	0.000304709		0.000451513	0.000329329		0.00145727	0.000958282		0.0943742	0.0129444		0.163845	0.0133924		0.0148341	0.00639007
	2.62917	0.00657	0.00181	0.01643	0.02017	0.01282	-0.01163		-0.00505	-0.00761		-0.00339	0.01439		0.00053	-0.00637		0.00485	0.01606		0.00756	0.01692			7.09167	0.00123968	0.000185638	0.00029182	0.923558	0.0118433	0.000297306		0.000452822	0.000322931		0.00148003	0.000936375		0.086533	0.0121975		0.153512	0.0131687		0.0142878	0.00628327
	2.63333	0.00661	0.00037	0.01624	0.01969	0.01119	-0.01279		-0.00596	-0.00694		-0.00322	0.0137		-0.0001	-0.006		0.00438	0.01613		0.0077	0.01644			7.09583	0.00122752	0.000182565	0.000293142	0.892698	0.0118382	0.00029247		0.000454422	0.000326193		0.00151235	0.000914726		0.0793971	0.0115087		0.14285	0.0129323		0.0137968	0.00619738
	2.6375	0.00692	-0.00114	0.0162	0.01887	0.00957	-0.01328		-0.00637	-0.00693		-0.00222	0.0131		-5e-05	-0.00604		0.00389	0.01641		0.00844	0.01704			7.1	0.00121961	0.000180289	0.000295983	0.855954	0.0118129	0.000290298		0.000455973	0.000339241		0.00155566	0.000892191		0.0728706	0.0108768		0.132111	0.0126906		0.0133431	0.00612965
	2.64167	0.00754	-0.00193	0.01669	0.01807	0.00851	-0.01297		-0.00606	-0.00761		-0.00103	0.01257		0.00034	-0.00622		0.00348	0.01714		0.00943	0.01795			7.10417	0.00121495	0.00017925	0.000300048	0.813358	0.0117722	0.000290249		0.000457233	0.000357181		0.00161146	0.000867223		0.0668736	0.0102994		0.12153	0.0124495		0.0129205	0.00608077
	2.64583	0.00847	-0.00185	0.0176	0.01768	0.00797	-0.01236		-0.00527	-0.00857		-0.0003	0.01201		0.00072	-0.00641		0.00302	0.01803		0.01021	0.01847			7.10833	0.00120998	0.000179316	0.000304137	0.76524	0.0117211	0.000291334		0.000458372	0.000371358		0.00168018	0.000839156		0.0613447	0.00977075		0.111308	0.0122167		0.012532	0.00605039
	2.65	0.0095	-0.00144	0.01861	0.01784	0.0076	-0.01209		-0.00452	-0.00926		-0.00018	0.01139		0.00106	-0.00681		0.00244	0.01852		0.0105	0.01831			7.1125	0.00120471	0.000180001	0.000306292	0.71227	0.0116641	0.000292618		0.000459778	0.000377882		0.00176342	0.000810573		0.0562463	0.00928557		0.101617	0.012		0.0121871	0.00604308
	2.65417	0.01031	-0.00124	0.01928	0.01832	0.00729	-0.01259		-0.00414	-0.00933		-0.00042	0.01081		0.00137	-0.00758		0.00205	0.01844		0.01016	0.01801			7.11667	0.00120329	0.000180863	0.000304896	0.655444	0.0116073	0.000293506		0.000461742	0.000376125		0.00186303	0.000784351		0.051548	0.00883683		0.0926174	0.0118089		0.0118873	0.00606215
	2.65833	0.01065	-0.00129	0.01924	0.0187	0.00733	-0.01384		-0.00406	-0.0089		-0.00065	0.01043		0.0015	-0.00866		0.00212	0.01793		0.00914	0.01847			7.12083	0.00120795	0.000181703	0.000300268	0.596022	0.0115568	0.000293605		0.000464214	0.000367845		0.00198059	0.000761706		0.0472306	0.00841822		0.0844148	0.0116531		0.0116332	0.00610818
	2.6625	0.01058	-0.0014	0.01851	0.01873	0.0079	-0.01532		-0.00419	-0.00838		-0.00069	0.01069		0.00137	-0.00983		0.00259	0.01723		0.00763	0.01995			7.125	0.00121535	0.000182588	0.000294709	0.535428	0.0115184	0.000292618		0.000467365	0.000352414		0.00211395	0.000740573		0.0432743	0.00802898		0.0770742	0.0115404		0.0114194	0.00617545
	2.66667	0.01034	-0.00164	0.01755	0.01851	0.00878	-0.01646		-0.00445	-0.00823		-0.00052	0.0116		0.00116	-0.01089		0.00309	0.01643		0.00619	0.02165			7.12917	0.00122012	0.000183825	0.000290816	0.475148	0.0114964	0.000290495		0.000471582	0.000329957		0.002261	0.000719993		0.0396575	0.00766884		0.0706029	0.0114757		0.0112367	0.00625883
	2.67083	0.00996	-0.00227	0.01693	0.01822	0.00942	-0.01711		-0.00463	-0.00869		-0.00037	0.01297		0.00112	-0.01164		0.00325	0.01549		0.00558	0.02264			7.13333	0.00121961	0.000185616	0.000289714	0.416627	0.0114944	0.00028783		0.000476818	0.000305994		0.00241844	0.000700483		0.0363536	0.0073395		0.0649615	0.0114582		0.0110726	0.00635386
	2.675	0.00926	-0.00304	0.0169	0.01804	0.00944	-0.01753		-0.0044	-0.00958		-0.00058	0.01426		0.00129	-0.01196		0.00296	0.01436		0.00629	0.02279			7.1375	0.00121454	0.000187782	0.000291085	0.361164	0.0115134	0.000285856		0.000483023	0.000289935		0.00258475	0.000682854		0.0333492	0.00703474		0.0600753	0.0114828		0.0109252	0.0064618
	2.67917	0.00821	-0.00314	0.01735	0.01806	0.00873	-0.01801		-0.00366	-0.01031		-0.00124	0.01486		0.00153	-0.012		0.00238	0.01321		0.00798	0.02259			7.14167	0.00120744	0.000189705	0.000293681	0.309814	0.0115531	0.000285116		0.000490513	0.000288806		0.00275644	0.000667327		0.0306374	0.00674906		0.0558451	0.0115421		0.0107984	0.00658206
	2.68333	0.00696	-0.00208	0.01804	0.01827	0.00755	-0.01857		-0.0026	-0.0103		-0.00202	0.01477		0.0017	-0.01216		0.00183	0.01239		0.00961	0.02241			7.14583	0.00120166	0.000190612	0.000295909	0.263313	0.0116116	0.000284968		0.000499505	0.000300725		0.00292935	0.000654234		0.0282127	0.00647696		0.0521791	0.0116306		0.0106959	0.0067157
	2.6875	0.0057	-0.0003	0.01884	0.01844	0.00639	-0.01893		-0.0015	-0.00967		-0.00242	0.01427		0.00171	-0.01269		0.00145	0.01205		0.01021	0.02211			7.15	0.00120065	0.000190214	0.000296179	0.222055	0.0116894	0.000284178		0.000509152	0.000315152		0.00309691	0.000643354		0.0260586	0.00621865		0.0490024	0.0117442		0.0106127	0.0068563
	2.69167	0.00451	0.00118	0.0196	0.01852	0.0058	-0.01887		-0.00065	-0.00916		-0.00221	0.01368		0.00159	-0.01342		0.00099	0.01209		0.00962	0.02147			7.15417	0.00120491	0.000189064	0.000293975	0.186125	0.0117891	0.000283339		0.000517369	0.000322805		0.00325524	0.000633986		0.0241555	0.00597236		0.04625	0.0118759		0.0105444	0.00699587
	2.69583	0.00342	0.00163	0.02021	0.01844	0.00595	-0.01848		-0.00023	-0.00931		-0.00157	0.01347		0.00146	-0.01397		3e-05	0.01229		0.00859	0.02063			7.15833	0.00121028	0.000187981	0.000289934	0.155352	0.0119158	0.000285264		0.000522022	0.000322429		0.00340086	0.000625651		0.0224858	0.00573835		0.0438528	0.0120185		0.0104859	0.00712665
	2.7	0.00254	0.00101	0.02058	0.01827	0.00657	-0.01803		-0.0002	-0.00988		-0.00094	0.01353		0.00151	-0.01405		-0.00159	0.01244		0.00803	0.01991			7.1625	0.00121018	0.000187075	0.000285747	0.129373	0.0120726	0.00029168		0.000522871	0.00031854		0.00353151	0.000618128		0.0210297	0.00551401		0.0417441	0.0121637		0.0104386	0.00725172
	2.70417	0.00219	-0.00025	0.02064	0.01779	0.00729	-0.0177		-0.00032	-0.01026		-0.00083	0.01377		0.0017	-0.01365		-0.00361	0.01228		0.00819	0.01952			7.16667	0.00120237	0.000186036	0.0002832	0.107705	0.0122617	0.000300909		0.000521368	0.000314149		0.00364208	0.000611932		0.019769	0.00530196		0.0398548	0.0123064		0.0104054	0.00737576
	2.70833	0.00268	-0.00152	0.02021	0.01699	0.00778	-0.01749		-0.00036	-0.01008		-0.00139	0.01363		0.00172	-0.01309		-0.00539	0.01164		0.00872	0.01946			7.17083	0.0011896	0.000184909	0.000283347	0.0898066	0.0124847	0.000308658		0.000519259	0.000309507		0.00372964	0.000607616		0.0186856	0.00510254		0.0381491	0.0124437		0.010386	0.00750105
	2.7125	0.00388	-0.00217	0.01919	0.01609	0.00783	-0.01738		-0.00032	-0.00936		-0.00226	0.01323		0.00137	-0.01274		-0.00645	0.01063		0.00919	0.01967			7.175	0.00117723	0.000184069	0.0002856	0.0751309	0.0127444	0.000311372		0.000516908	0.000305618		0.00379205	0.000605404		0.0177674	0.00491746		0.0365996	0.0125751		0.010372	0.00762475
	2.71667	0.00521	-0.00179	0.01791	0.01538	0.00742	-0.01745		-0.0004	-0.0086		-0.00279	0.01267		0.00086	-0.01281		-0.00683	0.00968		0.00935	0.02009			7.17917	0.00116973	0.000183339	0.000288539	0.0631607	0.0130452	0.000309842		0.000513903	0.000303861		0.00383082	0.000604592		0.0169968	0.0047461		0.0351977	0.012701		0.0103524	0.00774113
	2.72083	0.00623	-0.00045	0.01697	0.01499	0.00678	-0.01766		-0.00081	-0.00854		-0.0027	0.01209		0.00062	-0.01322		-0.0069	0.00913		0.00927	0.02052			7.18333	0.00116709	0.000182389	0.00029111	0.0534272	0.0133913	0.000309348		0.000509855	0.000304363		0.00384696	0.000604408		0.0163562	0.00458964		0.0339304	0.0128215		0.0103231	0.00784484
	2.725	0.00692	0.00127	0.01672	0.01477	0.00613	-0.01793		-0.00141	-0.00957		-0.00229	0.01149		0.00074	-0.01365		-0.00697	0.00896		0.00912	0.02077			7.1875	0.00116679	0.000181571	0.00029275	0.0455238	0.0137867	0.000314481		0.000505346	0.000305618		0.00384246	0.000604297		0.0158322	0.00444587		0.0327877	0.0129359		0.0102916	0.0079369
	2.72917	0.00734	0.00268	0.01682	0.01448	0.0055	-0.01838		-0.00167	-0.01123		-0.00204	0.01101		0.00086	-0.01383		-0.00704	0.00889		0.00894	0.02083			7.19167	0.00116699	0.000181814	0.000292775	0.0391086	0.0142335	0.000325142		0.000501735	0.000306119		0.00381785	0.000603855		0.0154073	0.00431212		0.0317613	0.0130418		0.0102675	0.00802268
	2.73333	0.00737	0.00332	0.01661	0.01408	0.005	-0.01919		-0.00127	-0.01266		-0.00205	0.01072		0.00059	-0.01385		-0.00693	0.00879		0.00853	0.02068			7.19583	0.0011678	0.00018356	0.000290816	0.0339012	0.014731	0.00033748		0.000500208	0.000304865		0.00377437	0.000603338		0.0150607	0.00418406		0.0308486	0.0131352		0.0102554	0.00810605
	2.7375	0.00685	0.00324	0.0157	0.01358	0.00483	-0.02034		-0.00037	-0.01315		-0.00198	0.01069		-0.00019	-0.014		-0.00654	0.00864		0.00776	0.02021			7.2	0.00116912	0.000185793	0.000287632	0.0296749	0.0152753	0.000348881		0.000500911	0.000300097		0.00371282	0.000603707		0.0147669	0.00406013		0.030051	0.0132141		0.0102527	0.00818566
	2.74167	0.00596	0.00284	0.01422	0.0132	0.00506	-0.02149		0.00053	-0.01262		-0.00151	0.01062		-0.00134	-0.01431		-0.00604	0.00835		0.0068	0.0193			7.20417	0.00117003	0.000186964	0.000284792	0.0262472	0.0158621	0.000360627		0.000502753	0.000291441		0.00363633	0.000605293		0.0145022	0.00394072		0.0293573	0.0132781		0.0102544	0.00826059
	2.74583	0.00511	0.00244	0.01264	0.01299	0.00547	-0.02228		0.00102	-0.01157		-0.00077	0.01021		-0.0023	-0.01446		-0.00563	0.00771		0.00608	0.01808			7.20833	0.00117064	0.000186412	0.000283396	0.0234695	0.0164885	0.000375778		0.000503601	0.000282157		0.00354768	0.000606768		0.0142528	0.00382913		0.0287524	0.0133305		0.0102579	0.00833175
	2.75	0.00448	0.00216	0.01139	0.01313	0.00576	-0.02258		0.00086	-0.01073		-6e-05	0.00959		-0.00237	-0.01411		-0.00537	0.00659		0.00577	0.01696			7.2125	0.00117226	0.000185019	0.000283396	0.0212224	0.0171525	0.000394434		0.000501371	0.000278017		0.00345122	0.000606178		0.0140086	0.00372345		0.0282389	0.0133737		0.0102687	0.00839993
	2.75417	0.00393	0.00207	0.0106	0.01352	0.00578	-0.02253		0.0002	-0.01057		0.00039	0.00938		-0.00142	-0.01316		-0.0053	0.00525		0.00563	0.01634			7.21667	0.00117581	0.000184334	0.000283665	0.0194084	0.0178517	0.000413781		0.000495287	0.000279648		0.0033497	0.000603154		0.0137685	0.00362189		0.027823	0.0134105		0.0102968	0.00846435
	2.75833	0.00343	0.00223	0.01007	0.01401	0.00552	-0.02232		-0.00057	-0.01105		0.00058	0.01007		-0.00016	-0.01171		-0.00548	0.00422		0.00546	0.01651			7.22083	0.00117946	0.000185351	0.000282808	0.0179496	0.0185835	0.0004314		0.000486586	0.000280526		0.00324682	0.000599687		0.0135384	0.00351998		0.0275161	0.0134439		0.0103489	0.00852569
	2.7625	0.00335	0.00261	0.00955	0.01443	0.00493	-0.0222		-0.00124	-0.01173		0.00049	0.01133		0.00041	-0.01012		-0.00578	0.00379		0.00534	0.01752			7.225	0.00118007	0.000187893	0.000280041	0.0167783	0.0193462	0.000447588		0.000477496	0.000272496		0.00314593	0.00059799		0.0133196	0.00341697		0.0273164	0.0134793		0.0104224	0.00858394
	2.76667	0.00405	0.00299	0.00902	0.01468	0.00401	-0.0224		-0.00167	-0.01211		0.00012	0.01223		0	-0.00911		-0.00599	0.0038		0.00551	0.01913			7.22917	0.00117652	0.00019059	0.000276246	0.0158396	0.0201377	0.00046422		0.000469207	0.000254807		0.00304923	0.000598138		0.0131032	0.00331328		0.0272113	0.0135223		0.0105117	0.00863967
	2.77083	0.0053	0.00308	0.00867	0.01476	0.00278	-0.02286		-0.00179	-0.01204		-0.00023	0.012		-0.00082	-0.00921		-0.00594	0.004		0.00594	0.02088			7.23333	0.00117125	0.000191805	0.000272866	0.0150867	0.0209532	0.000482876		0.000461451	0.00023649		0.00295632	0.000598433		0.0128787	0.00321329		0.0271844	0.0135756		0.010611	0.0086897
	2.775	0.00653	0.00273	0.00879	0.01483	0.00145	-0.02317		-0.00151	-0.01176		-0.00015	0.01067		-0.00125	-0.01034		-0.00561	0.00435		0.00634	0.02217			7.2375	0.00116882	0.000191142	0.000270687	0.0144826	0.0217859	0.000504443		0.000453307	0.00022708		0.00286706	0.000598064		0.0126447	0.00311983		0.0272194	0.013639		0.0107211	0.00873607
	2.77917	0.0074	0.00212	0.0097	0.01487	0.0004	-0.02296		-0.00077	-0.01156		0.0004	0.00891		-0.00091	-0.01192		-0.00511	0.00486		0.00648	0.02244			7.24167	0.00117318	0.000189683	0.000269365	0.0139948	0.0226254	0.000528479		0.000444411	0.000226829		0.00278266	0.000597695		0.0124088	0.00303206		0.0273005	0.0137105		0.0108434	0.00878427
	2.78333	0.00788	0.00177	0.01143	0.01472	-4e-05	-0.02236		0.00015	-0.01146		0.00102	0.00761		6e-05	-0.01328		-0.00474	0.00532		0.00648	0.0215			7.24583	0.00118666	0.000188578	0.000268189	0.0135967	0.023462	0.00055355		0.000435297	0.000226955		0.0027048	0.000598359		0.0121807	0.00294518		0.0274181	0.0137896		0.0109802	0.00884195
	2.7875	0.00778	0.00203	0.01351	0.01427	0.00012	-0.02182		0.00069	-0.01117		0.00117	0.00744		0.00125	-0.01394		-0.00491	0.0054		0.00667	0.01983			7.25	0.00120744	0.000187959	0.000266573	0.0132672	0.0242857	0.000577783		0.000426911	0.000220682		0.00263501	0.000599724		0.0119664	0.00285638		0.0275655	0.013878		0.011129	0.00891448
	2.79167	0.00672	0.00274	0.01516	0.01356	0.00059	-0.02169		0.00051	-0.01039		0.00076	0.00829		0.00204	-0.01373		-0.006	0.00488		0.0071	0.01829			7.25417	0.00123005	0.00018734	0.000264271	0.0129901	0.0250881	0.000600189		0.00041993	0.0002119		0.00257439	0.000600388		0.0117657	0.00276703		0.027732	0.0139803		0.0112853	0.00900231
	2.79583	0.0047	0.00337	0.01581	0.01282	0.00111	-0.02199		-0.00013	-0.00895		8e-05	0.0093		0.00185	-0.01292		-0.00806	0.00388		0.00745	0.01747			7.25833	0.00124698	0.000186721	0.000261357	0.0127508	0.0258597	0.000621115		0.000414477	0.000210771		0.00252201	0.000599355		0.011574	0.0026809		0.0279022	0.0141027		0.0114443	0.00910202
	2.8	0.00246	0.00343	0.01541	0.01228	0.00161	-0.02269		-0.00069	-0.00702		-0.00057	0.00956		0.00062	-0.01214		-0.0107	0.00271		0.00751	0.0173			7.2625	0.00125002	0.000186743	0.000257855	0.0125396	0.0265915	0.000641301		0.000410186	0.000221937		0.00247496	0.000596441		0.0113878	0.00259876		0.0280659	0.0142474		0.0116029	0.00920801
	2.80417	0.00104	0.00277	0.01442	0.01208	0.00208	-0.02381		-0.00088	-0.00515		-0.00118	0.00878		-0.00098	-0.01196		-0.01308	0.0016		0.00755	0.0173			7.26667	0.00123694	0.000187804	0.000254035	0.0123486	0.0272753	0.000660647		0.000406502	0.000240128		0.0024299	0.000591758		0.0112047	0.00251929		0.0282239	0.0144153		0.0117605	0.00931526
	2.80833	0.00096	0.00167	0.01359	0.01237	0.00239	-0.02507		-0.00062	-0.00401		-0.00188	0.00747		-0.00216	-0.01253		-0.01435	0.00058		0.0081	0.01709			7.27083	0.00121505	0.000189617	0.000250215	0.0121751	0.0279022	0.000678267		0.000402988	0.000254305		0.00238418	0.000585893		0.011029	0.00243934		0.0283747	0.014606		0.0119175	0.00942297
	2.8125	0.0019	0.00054	0.01342	0.01282	0.00249	-0.0258		1e-05	-0.00388		-0.00278	0.00642		-0.00252	-0.01354		-0.01417	-0.00031		0.00941	0.01662			7.275	0.00119649	0.000191253	0.000246616	0.0120139	0.0284628	0.000693418		0.000399158	0.000256689		0.00233672	0.000579697		0.0108643	0.00235926		0.028503	0.0148209		0.0120732	0.00953102
	2.81667	0.00316	-0.00031	0.01372	0.01307	0.00259	-0.0255		0.0007	-0.00458		-0.00376	0.00603		-0.00224	-0.01443		-0.01295	-0.00086		0.01094	0.01591			7.27917	0.00118798	0.000191651	0.000243481	0.0118616	0.0289486	0.000707435		0.000394238	0.000246401		0.00228728	0.000574497		0.0107142	0.00228109		0.0285906	0.015059		0.0122265	0.00964455
	2.82083	0.00415	-0.00061	0.01391	0.01288	0.00278	-0.0243		0.00104	-0.00581		-0.00463	0.0061		-0.00181	-0.01472		-0.0115	-0.00076		0.01161	0.01513			7.28333	0.00118717	0.000190391	0.000241008	0.0117127	0.0293554	0.000722586		0.00038796	0.000227833		0.00223579	0.000571215		0.0105773	0.00220684		0.0286391	0.015316		0.0123736	0.00976653
	2.825	0.00446	-3e-05	0.01368	0.01256	0.00285	-0.02295		0.00096	-0.00739		-0.00528	0.00631		-0.00176	-0.01429		-0.01053	-4e-05		0.01082	0.0147			7.2875	0.0011899	0.000187782	0.000239171	0.0115642	0.0296849	0.000738873		0.000381173	0.000207509		0.00218074	0.000569518		0.0104545	0.0021352		0.0286707	0.0155875		0.012513	0.00989788
	2.82917	0.0038	0.00146	0.01326	0.0123	0.00267	-0.02227		0.00097	-0.0091		-0.00578	0.00654		-0.00235	-0.01341		-0.01035	0.00077		0.00925	0.01495			7.29167	0.00119619	0.000184754	0.000237384	0.0114138	0.0299408	0.000755308		0.000375332	0.000190697		0.00212017	0.000568006		0.0103488	0.00206369		0.0287077	0.0158725		0.0126445	0.0100338
	2.83333	0.0023	0.00338	0.01298	0.01255	0.00239	-0.02265		0.00163	-0.01057		-0.00625	0.00663		-0.00341	-0.01263		-0.01084	0.00107		0.00802	0.01572			7.29583	0.00120815	0.000182433	0.00023491	0.0112624	0.0301251	0.000770262		0.000371187	0.000181539		0.00205196	0.000565904		0.0102617	0.00199328		0.028754	0.016173		0.0127733	0.0101678
	2.8375	0.00065	0.00477	0.01296	0.01313	0.00215	-0.02388		0.00299	-0.01161		-0.00667	0.00635		-0.00438	-0.01255		-0.01161	0.00064		0.00763	0.01638			7.3	0.00122417	0.000181836	0.000231996	0.0111108	0.0302374	0.000781712		0.00036806	0.000183044		0.0019769	0.000563507		0.0101897	0.00192912		0.0287953	0.0164869		0.0129045	0.0102957
	2.84167	-0.00032	0.00487	0.01319	0.014	0.00191	-0.02532		0.00444	-0.01235		-0.00672	0.0056		-0.0048	-0.01337		-0.01219	-2e-05		0.00779	0.01645			7.30417	0.00123583	0.000183295	0.000229719	0.0109578	0.0302769	0.000789954		0.000364812	0.000195339		0.0018955	0.000561109		0.010128	0.00187367		0.0288112	0.0168089		0.0130411	0.010419
	2.84583	-0.00034	0.00359	0.01359	0.01471	0.00157	-0.02637		0.0053	-0.01293		-0.00596	0.00453		-0.00449	-0.0148		-0.01236	-0.00032		0.00807	0.01581			7.30833	0.00123401	0.000186213	0.000228715	0.0107997	0.0302454	0.000797406		0.000361152	0.000215287		0.00180863	0.00055827		0.0100719	0.00182371		0.0287925	0.0171331		0.0131876	0.01054
	2.85	0.00023	0.00175	0.0141	0.01516	0.00106	-0.02682		0.00522	-0.01322		-0.00433	0.00349		-0.00363	-0.01631		-0.01233	-0.00018		0.00822	0.01474			7.3125	0.00121839	0.00018933	0.000228446	0.010636	0.030145	0.000805451		0.000357735	0.000238372		0.00171637	0.000554434		0.0100208	0.00177416		0.028748	0.0174562		0.0133466	0.0106589
	2.85417	0.00074	0.00052	0.01445	0.0153	0.00032	-0.0267		0.00438	-0.01301		-0.00239	0.00295		-0.00258	-0.0175		-0.01261	-0.00024		0.00817	0.01376			7.31667	0.00119923	0.000191673	0.000227858	0.0104661	0.029977	0.00081468		0.000355602	0.000260452		0.00161926	0.000549566		0.00997772	0.00172269		0.0287111	0.0177765		0.0135148	0.0107713
	2.85833	0.00078	0.00061	0.01434	0.01506	-0.00056	-0.02618		0.00334	-0.0125		-0.00093	0.0032		-0.00172	-0.0182		-0.01338	-0.00129		0.00788	0.01353			7.32083	0.00118676	0.000193043	0.000226095	0.01029	0.0297405	0.000822379		0.000355262	0.000278268		0.00151855	0.000544181		0.00994569	0.00167246		0.0287239	0.0180962		0.0136809	0.0108737
	2.8625	0.00051	0.00186	0.01361	0.01444	-0.00135	-0.02562		0.0027	-0.01217		-0.00068	0.00403		-0.00129	-0.01824		-0.0143	-0.00338		0.00732	0.01453			7.325	0.00118271	0.000193883	0.000222838	0.0101069	0.0294356	0.00082766		0.000356304	0.000290312		0.00141622	0.000538833		0.00992323	0.00162799		0.0288222	0.0184201		0.0138326	0.0109639
	2.86667	0.00052	0.00349	0.01254	0.01354	-0.00181	-0.02557		0.00266	-0.01243		-0.0019	0.00482		-0.00131	-0.01739		-0.01497	-0.00574		0.00657	0.01651			7.32917	0.0011821	0.000194171	0.000218455	0.00991638	0.0290642	0.000830424		0.000357395	0.000296835		0.0013162	0.000534149		0.0099015	0.00159128		0.0290177	0.0187495		0.0139631	0.0110435
	2.87083	0.00123	0.00463	0.01185	0.01242	-0.00178	-0.02646		0.00307	-0.01325		-0.00417	0.00506		-0.00173	-0.01556		-0.01521	-0.00735		0.00574	0.01858			7.33333	0.00118098	0.000193441	0.000214218	0.00971711	0.028631	0.000832546		0.000357177	0.000297965		0.00122233	0.000530203		0.00987457	0.00155888		0.0293075	0.019086		0.0140729	0.0111187
	2.875	0.00248	0.00461	0.01208	0.01127	-0.00137	-0.02827		0.00352	-0.01428		-0.00654	0.00473		-0.00249	-0.01329		-0.01492	-0.00776		0.00506	0.01973			7.3375	0.00117764	0.000191496	0.000211255	0.00950863	0.0281402	0.000836593		0.000355335	0.000292821		0.00113665	0.000525408		0.00984465	0.00152691		0.029677	0.0194298		0.0141667	0.0111964
	2.87917	0.00373	0.0033	0.01292	0.01003	-0.00086	-0.03041		0.00362	-0.01504		-0.00805	0.00416		-0.00358	-0.01161		-0.01403	-0.00733		0.00486	0.01945			7.34167	0.00117054	0.000189042	0.000209517	0.00929023	0.0275973	0.000843651		0.000352741	0.000280902		0.00105974	0.000517368		0.00981945	0.00149362		0.0301161	0.019784		0.0142523	0.0112756
	2.88333	0.00443	0.0013	0.01338	0.00926	-0.00062	-0.03193		0.00318	-0.01524		-0.00831	0.00361		-0.00492	-0.01148		-0.01273	-0.00682		0.00528	0.01791			7.34583	0.0011602	0.000186743	0.000208341	0.00906533	0.0270075	0.000852929		0.000350342	0.000264091		0.000991649	0.000505714		0.00980009	0.00146144		0.0306164	0.0201533		0.0143344	0.0113535
	2.8875	0.00425	-0.00048	0.01272	0.00926	-0.00079	-0.03213		0.00235	-0.01494		-0.00764	0.00309		-0.00615	-0.01293		-0.01153	-0.00666		0.00612	0.01575			7.35	0.00115097	0.000184621	0.000208047	0.00883743	0.0263798	0.000860974		0.000348403	0.000244645		0.00093168	0.000492879		0.00978085	0.00143104		0.0311875	0.0205409		0.0144121	0.011426
	2.89167	0.00333	-0.00148	0.01105	0.01023	-0.00126	-0.03102		0.00152	-0.01446		-0.00667	0.00258		-0.00669	-0.01508		-0.01103	-0.00659		0.00692	0.01381			7.35417	0.00114773	0.000182079	0.000209957	0.00861138	0.0257239	0.000866008		0.00034707	0.000225951		0.000877752	0.000481999		0.00974907	0.00140235		0.0318408	0.0209485		0.0144778	0.0114943
	2.89583	0.00218	-0.00166	0.00911	0.01151	-0.00189	-0.0293		0.00093	-0.01399		-0.00589	0.00227		-0.00628	-0.0168		-0.01148	-0.00605		0.00733	0.01266			7.35833	0.00114925	0.00017894	0.000214316	0.00838952	0.0250524	0.000870302		0.0003469	0.000212151		0.000827962	0.000474328		0.00969719	0.00137456		0.0325762	0.0213731		0.0145271	0.0115597
	2.9	0.00128	-0.00134	0.00766	0.01236	-0.00273	-0.02771		0.00058	-0.0135		-0.00544	0.00254		-0.00523	-0.01732		-0.01266	-0.00489		0.00739	0.01244			7.3625	0.00114935	0.000176199	0.000218969	0.0081757	0.0243768	0.000875977		0.000348209	0.000206756		0.00078204	0.000469128		0.00961811	0.00134745		0.0333735	0.0218108		0.0145593	0.0116239
	2.90417	0.0008	-0.00081	0.00701	0.01232	-0.00382	-0.02677		0.00033	-0.01288		-0.00522	0.00346		-0.0043	-0.01667		-0.01399	-0.00361		0.00752	0.01288			7.36667	0.00114357	0.000175005	0.000220977	0.00797295	0.0237085	0.000884614		0.000350633	0.000209642		0.000741356	0.00046496		0.00951223	0.00132281		0.0342046	0.0222573		0.0145799	0.0116871
	2.90833	0.00071	-0.00018	0.00705	0.0115	-0.00485	-0.02681		0.0001	-0.01229		-0.00499	0.00444		-0.00397	-0.01564		-0.01506	-0.00285		0.00806	0.01355			7.37083	0.00113252	0.000175403	0.00021963	0.00778579	0.0230564	0.00089488		0.000353662	0.000217546		0.000707458	0.000460645		0.009385	0.00130374		0.035055	0.0227116		0.0145965	0.0117476
	2.9125	0.00086	0.00048	0.00761	0.01025	-0.00541	-0.02799		-5e-05	-0.0121		-0.00455	0.0047		-0.00417	-0.01507		-0.01583	-0.00287		0.00885	0.01408			7.375	0.00111894	0.000176487	0.000217206	0.00761924	0.0224297	0.000906577		0.000356571	0.000224948		0.000680018	0.000455703		0.0092456	0.00129125		0.0359206	0.0231708		0.0146147	0.0118036
	2.91667	0.00113	0.00088	0.00851	0.0092	-0.00544	-0.03011		-0.00014	-0.01254		-0.00392	0.00402		-0.00441	-0.01509		-0.01648	-0.00367		0.00949	0.01415			7.37917	0.00110434	0.000177415	0.000216324	0.00747822	0.0218365	0.000918619		0.000358268	0.000225575		0.000656982	0.000450429		0.00910161	0.0012826		0.0368014	0.0236307		0.014638	0.0118548
	2.92083	0.00144	0.00078	0.00949	0.00873	-0.00537	-0.03258		-0.00016	-0.01335		-0.00334	0.00284		-0.00419	-0.01531		-0.01713	-0.00507		0.00974	0.01384			7.38333	0.00109025	0.000178012	0.000217377	0.00736548	0.0212852	0.000928539		0.000357807	0.000216793		0.000635465	0.000446003		0.00895613	0.0012721		0.0376854	0.024082		0.0146671	0.0119008
	2.925	0.00174	0.00036	0.01006	0.00888	-0.00551	-0.03465		-7e-05	-0.01393		-0.00292	0.00178		-0.00349	-0.01544		-0.01781	-0.00662		0.00964	0.01354			7.3875	0.00107991	0.000178233	0.000218944	0.00728123	0.0207819	0.000934659		0.000355359	0.000202992		0.000614394	0.00044309		0.00880717	0.00125728		0.0385503	0.0245171		0.0146998	0.0119419
	2.92917	0.002	0.00018	0.00965	0.00953	-0.00571	-0.03566		0.00027	-0.01379		-0.00255	0.00117		-0.00267	-0.01548		-0.01851	-0.00771		0.00927	0.01364			7.39167	0.00107484	0.000178144	0.000220046	0.00722332	0.0203319	0.00093841		0.000351748	0.000193708		0.000593263	0.000441024		0.00865139	0.00123841		0.039386	0.0249285		0.0147332	0.0119705
	2.93333	0.00213	0.00056	0.00825	0.01057	-0.00569	-0.03541		0.00089	-0.01293		-0.00222	0.00091		-0.0023	-0.01542		-0.01902	-0.0079		0.00861	0.01415			7.39583	0.00107321	0.000178034	0.000221099	0.00718903	0.0199378	0.00094221		0.000348088	0.000196218		0.000572133	0.000438295		0.00848704	0.00121885		0.0401958	0.0253115		0.0147636	0.0119784
	2.9375	0.00207	0.00121	0.00655	0.0118	-0.00545	-0.03438		0.00164	-0.01184		-0.00214	0.00073		-0.00266	-0.01539		-0.01884	-0.00722		0.00764	0.0148			7.4	0.001072	0.000178277	0.000222765	0.00717405	0.0196015	0.000948873		0.000345228	0.000209265		0.000550913	0.000434238		0.00832046	0.00120073		0.0409978	0.0256625		0.0147876	0.0119601
	2.94167	0.00186	0.00159	0.00542	0.01278	-0.00513	-0.03349		0.00228	-0.01116		-0.00258	0.0005		-0.00354	-0.01583		-0.01777	-0.00622		0.00659	0.01535			7.40417	0.00106967	0.000178763	0.000224381	0.0071745	0.0193248	0.000959681		0.000343361	0.000226579		0.000530169	0.00042937		0.00815574	0.00118563		0.0418008	0.0259806		0.0148035	0.0119237
	2.94583	0.00155	0.00156	0.0053	0.01311	-0.00485	-0.03345		0.00268	-0.0111		-0.00353	0.00027		-0.00463	-0.01712		-0.01635	-0.00559		0.00581	0.01579			7.40833	0.00106592	0.00017925	0.000224528	0.00718622	0.0191121	0.000973994		0.000342198	0.000241383		0.000511152	0.000424391		0.00799697	0.0011739		0.0425962	0.0262638		0.0148119	0.0118791
	2.95	0.00118	0.00133	0.00606	0.01285	-0.00471	-0.03434		0.00297	-0.01135		-0.00458	0.00011		-0.00583	-0.01887		-0.01556	-0.00573		0.00558	0.01614			7.4125	0.00106156	0.000179869	0.000222691	0.00720609	0.0189665	0.00099028		0.000341568	0.000249914		0.000494813	0.000419707		0.00784591	0.00116463		0.0433606	0.0265068		0.0148136	0.0118345
	2.95417	0.0007	0.00096	0.00712	0.0123	-0.00493	-0.03556		0.00341	-0.01146		-0.00529	1e-05		-0.00704	-0.02025		-0.01601	-0.00659		0.006	0.01637			7.41667	0.00105649	0.000180819	0.000220095	0.00723124	0.0188909	0.00100854		0.000341374	0.000249287		0.000480378	0.000415503		0.00770974	0.00115564		0.0440716	0.0267035		0.0148092	0.0117892
	2.95833	0.00016	0.00029	0.00793	0.01156	-0.00559	-0.03646		0.00414	-0.01139		-0.00552	4e-05		-0.00769	-0.02067		-0.01739	-0.00797		0.00696	0.01658			7.42083	0.00105101	0.000181814	0.000218455	0.00725971	0.0188848	0.00102922		0.000341761	0.000237243		0.000466004	0.000412663		0.00759479	0.00114672		0.0447193	0.0268517		0.0147967	0.0117427
	2.9625	-0.00029	-0.00056	0.00828	0.01041	-0.00648	-0.03683		0.00508	-0.01139		-0.00546	0.00035		-0.00689	-0.02009		-0.01879	-0.00959		0.00802	0.01692			7.425	0.00104534	0.000182013	0.000218406	0.00728918	0.018948	0.00105187		0.000342998	0.000216667		0.000450379	0.000411593		0.00749871	0.0011389		0.0452985	0.026953		0.014773	0.0116948
	2.96667	-0.00051	-0.00126	0.00835	0.00872	-0.00704	-0.03681		0.00588	-0.01155		-0.00528	0.00097		-0.0042	-0.01893		-0.01947	-0.01098		0.00846	0.01725			7.42917	0.00104006	0.000180952	0.000219287	0.00731754	0.0190783	0.00107596		0.000345737	0.000196845		0.000433861	0.000411372		0.00741257	0.00113396		0.0458101	0.0270144		0.0147353	0.0116461
	2.97083	-0.00052	-0.00154	0.00852	0.00681	-0.00685	-0.03653		0.00612	-0.01179		-0.00493	0.00154		-0.00049	-0.0178		-0.01951	-0.01158		0.00784	0.01727			7.43333	0.00103469	0.000178785	0.000220022	0.00734266	0.0192728	0.00110315		0.000349906	0.000186683		0.00041782	0.000410339		0.00732903	0.00113279		0.0462507	0.027042		0.0146828	0.0115942
	2.975	-0.00059	-0.00156	0.00916	0.00545	-0.00607	-0.0361		0.00563	-0.01194		-0.00433	0.00169		0.00251	-0.01695		-0.01945	-0.01125		0.00653	0.01686			7.4375	0.00102739	0.000176133	0.000219899	0.00736312	0.0195273	0.00113686		0.000353832	0.000185679		0.000403296	0.000408126		0.00724636	0.0011341		0.0466299	0.0270399		0.0146157	0.0115329
	2.97917	-0.00086	-0.00173	0.01022	0.00527	-0.00546	-0.03569		0.0046	-0.01202		-0.00352	0.00153		0.00353	-0.01634		-0.01972	-0.01015		0.00555	0.01626			7.44167	0.00101877	0.000173768	0.000219214	0.00737754	0.019836	0.00117871		0.00035548	0.000186432		0.000390172	0.00040584		0.00716257	0.00113636		0.0469563	0.0270095		0.0145372	0.0114561
	2.98333	-0.00125	-0.00226	0.01122	0.00623	-0.00576	-0.03532		0.00355	-0.0123		-0.00261	0.0016		0.0024	-0.01594		-0.02034	-0.00813		0.00564	0.0158			7.44583	0.00101117	0.000172198	0.000218871	0.00738521	0.0201919	0.00122757		0.000354608	0.000183923		0.000378059	0.00040466		0.0070732	0.00113897		0.0472348	0.0269534		0.0144469	0.0113648
	2.9875	-0.00153	-0.00279	0.01168	0.00766	-0.00693	-0.03475		0.00302	-0.01296		-0.00178	0.00208		0	-0.01595		-0.02108	-0.00503		0.00656	0.0156			7.45	0.0010058	0.000171535	0.000219189	0.00738521	0.0205888	0.00127989		0.000353299	0.000180159		0.000366988	0.000404807		0.00697277	0.00114206		0.0474641	0.0268756		0.0143453	0.0112676
	2.99167	-0.00169	-0.00271	0.01153	0.00888	-0.00812	-0.03391		0.00322	-0.01397		-0.00128	0.00251		-0.00237	-0.01643		-0.02164	-0.00164		0.00755	0.01556			7.45417	0.00100103	0.000171491	0.000219851	0.00737655	0.0210217	0.00133274		0.000353881	0.000179657		0.000356839	0.000405877		0.00686317	0.00114556		0.0476431	0.0267812		0.0142319	0.0111792
	2.99583	-0.00196	-0.00169	0.01095	0.00968	-0.00847	-0.03329		0.00374	-0.01501		-0.00122	0.00232		-0.00378	-0.01712		-0.0219	0.00028		0.008	0.01541			7.45833	0.000995051	0.000171756	0.000220781	0.00735817	0.021487	0.00138471		0.00035691	0.000183797		0.000346393	0.000406836		0.00674922	0.00114858		0.047768	0.0266744		0.0141093	0.0111042
	3	-0.00246	-8e-05	0.01014	0.0102	-0.00788	-0.03348		0.0039	-0.01561		-0.00149	0.00157		-0.0042	-0.01765		-0.02197	-0.0005		0.00783	0.01487			7.4625	0.000988664	0.000171867	0.000222103	0.00732957	0.0219796	0.00143688		0.000361201	0.000189317		0.000334815	0.00040702		0.0066375	0.00114906		0.0478327	0.0265564		0.0139805	0.0110365
	3.00417	-0.00303	0.00127	0.00938	0.01048	-0.00709	-0.03441		0.00337	-0.01553		-0.00203	0.00083		-0.00419	-0.018		-0.02203	-0.00357		0.00749	0.01384			7.46667	0.000983696	0.000171535	0.000223524	0.00728904	0.0224949	0.00149245		0.000365297	0.000191325		0.00032297	0.000406836		0.00652888	0.00114556		0.0478315	0.0264278		0.0138507	0.0109627
	3.00833	-0.00336	0.00178	0.00892	0.01031	-0.00682	-0.03523		0.00238	-0.01497		-0.00283	0.0006		-0.00422	-0.01822		-0.02213	-0.00724		0.00761	0.0126			7.47083	0.000979134	0.000170916	0.000224258	0.00723616	0.0230273	0.00155459		0.000368496	0.00018731		0.000313268	0.000406467		0.00642387	0.00113972		0.0477692	0.0262916		0.0137268	0.0108739
	3.0125	-0.00336	0.00151	0.00878	0.0096	-0.00708	-0.03517		0.00144	-0.01422		-0.00373	0.0009		-0.00447	-0.01824		-0.02222	-0.01009		0.00847	0.0118			7.475	0.000970821	0.000170253	0.000223622	0.0071704	0.0235732	0.0016228		0.000370654	0.000178528		0.000307554	0.000404475		0.00631861	0.00113588		0.0476594	0.0261506		0.0136148	0.0107664
	3.01667	-0.00321	0.00106	0.0087	0.00872	-0.00741	-0.03423		0.00094	-0.01327		-0.00433	0.00141		-0.00491	-0.01792		-0.02247	-0.01172		0.00979	0.01192			7.47917	0.000956932	0.000169546	0.000221785	0.00709174	0.0241282	0.001695		0.000371938	0.000168993		0.000305262	0.000399496		0.00620801	0.00113691		0.0475192	0.0260063		0.0135142	0.0106429
	3.02083	-0.00312	0.00099	0.00845	0.0081	-0.00745	-0.03326		0.00089	-0.01206		-0.00444	0.00191		-0.00543	-0.01742		-0.02302	-0.01235		0.01107	0.01277			7.48333	0.00094213	0.000168905	0.000219704	0.0069996	0.0246886	0.0017677		0.000372641	0.000163849		0.000303507	0.000392563		0.00608872	0.00114123		0.0473662	0.0258582		0.0134171	0.0105104
	3.025	-0.00319	0.00149	0.00794	0.00781	-0.00713	-0.03312		0.001	-0.01086		-0.00429	0.00232		-0.00598	-0.01706		-0.02371	-0.0124		0.01181	0.0137			7.4875	0.000935033	0.000168838	0.000218283	0.00689512	0.0252508	0.00183941		0.000373223	0.000163724		0.000299608	0.000386551		0.00596322	0.00114604		0.0472154	0.0257077		0.0133091	0.0103779
	3.02917	-0.00327	0.00219	0.00722	0.00755	-0.00654	-0.03395		0.00124	-0.01006		-0.00429	0.00251		-0.00651	-0.01694		-0.02415	-0.01227		0.01166	0.01444			7.49167	0.000938278	0.0001697	0.000217965	0.0067808	0.0258118	0.00190949		0.000374435	0.000165104		0.000293745	0.000383896		0.00583686	0.00115015		0.0470771	0.0255582		0.0131839	0.0102488
	3.03333	-0.00306	0.00243	0.00641	0.00718	-0.00587	-0.03524		0.00181	-0.00995		-0.00476	0.00221		-0.00703	-0.01686		-0.02413	-0.01214		0.01062	0.01512			7.49583	0.000945577	0.00017096	0.000218993	0.00666061	0.0263689	0.00197819		0.000377077	0.000164853		0.000288685	0.000384928		0.00571422	0.00115256		0.0469538	0.0254137		0.0130465	0.0101192
	3.0375	-0.0024	0.00195	0.00574	0.00676	-0.00536	-0.03645		0.00273	-0.01065		-0.00571	0.00141		-0.00743	-0.01664		-0.02396	-0.01208		0.00923	0.01563			7.5	0.000948821	0.000171756	0.000221295	0.00653865	0.0269192	0.00204447		0.000381343	0.000163222		0.000286572	0.000387879		0.00559319	0.00115118		0.046838	0.0252749		0.0129125	0.00998583
	3.04167	-0.0014	0.00113	0.00538	0.00635	-0.00527	-0.03747		0.00367	-0.012		-0.00687	0.00054		-0.00756	-0.01649		-0.02419	-0.01218		0.00818	0.01547			7.50417	0.000946895	0.000171955	0.000224307	0.00641992	0.0274589	0.00210587		0.000386263	0.000161465		0.00028684	0.000389907		0.00546943	0.00114432		0.0467116	0.0251389		0.0127939	0.00985288
	3.04583	-0.00042	0.00036	0.00539	0.00585	-0.00573	-0.03838		0.00435	-0.0134		-0.0077	7e-05		-0.00749	-0.01676		-0.02502	-0.01248		0.00771	0.0144			7.50833	0.000945678	0.000172574	0.000227099	0.00630856	0.027984	0.0021609		0.00039019	0.000159207		0.00028687	0.000389833		0.00533686	0.00113307		0.0465573	0.0250015		0.0126955	0.00972804
	3.05	0.00015	-0.00017	0.00561	0.00537	-0.00662	-0.03918		0.00486	-0.01416		-0.00774	8e-05		-0.00758	-0.01757		-0.0261	-0.01293		0.00768	0.01294			7.5125	0.000950443	0.00017474	0.000229009	0.0062079	0.028492	0.00221223		0.000392129	0.000155945		0.000284816	0.000388985		0.00520007	0.00112106		0.0463768	0.0248583		0.0126155	0.00961577
	3.05417	7e-05	-0.00038	0.00586	0.00547	-0.00759	-0.0399		0.00538	-0.01395		-0.0069	0.00015		-0.00828	-0.01858		-0.02682	-0.01342		0.00788	0.01195			7.51667	0.000959365	0.000178476	0.000229719	0.00612051	0.0289824	0.00226503		0.000392468	0.000152056		0.000280561	0.00038928		0.00506812	0.00111083		0.0461868	0.0247091		0.0125507	0.00951274
	3.05833	-0.00063	-5e-05	0.0062	0.00661	-0.00835	-0.04058		0.00591	-0.01303		-0.00547	-9e-05		-0.00954	-0.01929		-0.02681	-0.01392		0.00818	0.01185			7.52083	0.000966157	0.000182366	0.000229352	0.00605028	0.0294545	0.00232298		0.000392347	0.000149296		0.000275233	0.000390682		0.00494746	0.00110273		0.0459985	0.0245567		0.0124972	0.0094144
	3.0625	-0.00149	0.00077	0.00698	0.00846	-0.00877	-0.04114		0.00627	-0.01195		-0.00398	-0.00051		-0.01069	-0.01937		-0.02623	-0.01428		0.00851	0.01252			7.525	0.00096636	0.00018513	0.00022798	0.00600147	0.0299076	0.00238363		0.000392565	0.00014917		0.000270025	0.000391382		0.00483215	0.00109635		0.0458066	0.0244053		0.0124503	0.00932006
	3.06667	-0.00203	0.00155	0.00838	0.00999	-0.00894	-0.04126		0.00644	-0.01105		-0.00299	-0.00061		-0.01096	-0.01894		-0.02566	-0.01421		0.00875	0.01363			7.52917	0.000960784	0.000186434	0.000225581	0.00597668	0.0303399	0.0024436		0.000392977	0.000151052		0.00026571	0.00039046		0.00471075	0.00109175		0.0456029	0.0242552		0.0124059	0.00923566
	3.07083	-0.00217	0.0016	0.00999	0.01039	-0.00901	-0.04066		0.00651	-0.0104		-0.00269	-0.00019		-0.01021	-0.01834		-0.02564	-0.01385		0.0087	0.01497			7.53333	0.000952065	0.000186589	0.000222691	0.0059755	0.0307493	0.00250095		0.000392808	0.000153812		0.000262347	0.000388838		0.00457768	0.00108894		0.0453851	0.0241032		0.0123672	0.0091629
	3.075	-0.0022	0.00093	0.01089	0.0096	-0.00897	-0.03934		0.0066	-0.01006		-0.00284	0.00051		-0.00901	-0.01798		-0.02611	-0.01385		0.00824	0.0164			7.5375	0.000942941	0.000185837	0.000220193	0.00599537	0.0311336	0.00255716		0.000391571	0.000156949		0.00025943	0.000388358		0.00443965	0.00108695		0.0451486	0.0239424		0.0123478	0.00910008
	3.07917	-0.00238	0.0003	0.01055	0.00822	-0.00882	-0.03762		0.00689	-0.01006		-0.00321	0.0012		-0.008	-0.01813		-0.0266	-0.01476		0.00767	0.01762			7.54167	0.000936149	0.000184422	0.000218944	0.00603347	0.0314919	0.00261219		0.00038939	0.000159082		0.000256275	0.000389723		0.00430472	0.00108345		0.0448829	0.0237665		0.012362	0.00904046
	3.08333	-0.00259	0.0006	0.00937	0.00691	-0.00866	-0.0359		0.00748	-0.01026		-0.00382	0.00183		-0.00753	-0.01867		-0.02679	-0.0163		0.00752	0.0182			7.54583	0.000934425	0.000182963	0.000219459	0.00608869	0.0318249	0.00266411		0.000386796	0.000158831		0.000252585	0.000391641		0.00417661	0.00107583		0.0445807	0.0235746		0.012416	0.00898175
	3.0875	-0.00257	0.00202	0.00821	0.0059	-0.00867	-0.03471		0.00809	-0.01033		-0.0047	0.00248		-0.00759	-0.0192		-0.02679	-0.01754		0.00794	0.01792			7.55	0.000937973	0.000182057	0.000221614	0.00615926	0.0321338	0.00271045		0.000384179	0.000157074		0.000248984	0.000392046		0.00405199	0.00106355		0.0442455	0.0233674		0.0125067	0.00892647
	3.09167	-0.00219	0.00383	0.00752	0.00492	-0.00886	-0.03455		0.00826	-0.00993		-0.00565	0.00302		-0.0079	-0.01935		-0.02709	-0.01774		0.00839	0.01685			7.55417	0.000943651	0.00018146	0.000224577	0.00624238	0.0324178	0.00275122		0.000381876	0.000156698		0.000246424	0.000390202		0.00392711	0.00104948		0.0438822	0.0231475		0.0126293	0.0088793
	3.09583	-0.00144	0.00494	0.0071	0.00384	-0.009	-0.03559		0.00778	-0.00901		-0.00631	0.00321		-0.0082	-0.01905		-0.02806	-0.01704		0.00811	0.01531			7.55833	0.000947706	0.000180576	0.000227123	0.00633301	0.0326736	0.00278818		0.000379913	0.000159584		0.000245055	0.000387252		0.00379715	0.00103761		0.0434905	0.022915		0.0127784	0.00884115
	3.1	-0.00045	0.00485	0.00662	0.00292	-0.00891	-0.03739		0.00675	-0.0079		-0.00645	0.00309		-0.00851	-0.01845		-0.02944	-0.01622		0.007	0.01383			7.5625	0.000946996	0.000179205	0.000228666	0.0064258	0.0328967	0.00282322		0.000377392	0.000163473		0.000243984	0.00038515		0.00366395	0.00103034		0.043069	0.0226696		0.0129525	0.0088086
	3.10417	0.00046	0.00378	0.00615	0.00245	-0.00869	-0.03911		0.00537	-0.00724		-0.00609	0.00302		-0.00909	-0.01779		-0.0305	-0.01586		0.00584	0.01287			7.56667	0.000940913	0.000177636	0.000229327	0.00651595	0.0330861	0.00285565		0.000372932	0.000164351		0.000242198	0.000384559		0.00353002	0.0010278		0.0426353	0.0224117		0.0131491	0.0087797
	3.10833	0.00092	0.00225	0.00595	0.00249	-0.00869	-0.04003		0.00401	-0.00768		-0.00558	0.00321		-0.00986	-0.01725		-0.03089	-0.01581		0.00554	0.01246			7.57083	0.000932296	0.000176221	0.00022945	0.00660185	0.0332444	0.00288383		0.000366024	0.000161089		0.000239758	0.000384449		0.0034008	0.00102862		0.0422119	0.0221405		0.0133703	0.00875286
	3.1125	0.00081	0.00097	0.00597	0.00302	-0.00913	-0.03994		0.00314	-0.00941		-0.00526	0.0035		-0.01036	-0.01697		-0.03104	-0.01559		0.00638	0.01237			7.575	0.000925402	0.00017547	0.000229425	0.00668234	0.0333784	0.00290846		0.000357904	0.000156447		0.000237615	0.000383269		0.00328275	0.00102951		0.0418192	0.0218555		0.0136153	0.00872431
	3.11667	0.00027	0.00048	0.00581	0.00402	-0.0098	-0.03915		0.00316	-0.01208		-0.00521	0.00351		-0.01027	-0.01713		-0.03168	-0.01496		0.00794	0.01246			7.57917	0.000922868	0.000175691	0.000229695	0.00675551	0.0334973	0.00293294		0.000350778	0.000152056		0.000236127	0.00038065		0.00318357	0.00102677		0.0414563	0.0215531		0.0138812	0.0086929
	3.12083	-0.00043	0.00078	0.00528	0.0051	-0.01026	-0.03834		0.00415	-0.01488		-0.00516	0.00286		-0.00973	-0.01789		-0.03291	-0.01428		0.00954	0.01268			7.58333	0.000923476	0.000176575	0.000230699	0.00681837	0.0336129	0.00296053		0.000345906	0.000146285		0.000234788	0.000378105		0.00310537	0.00101833		0.0411167	0.0212307		0.014164	0.00866297
	3.125	-0.00119	0.0013	0.0047	0.00562	-0.01024	-0.03813		0.00577	-0.01698		-0.00489	0.00139		-0.00909	-0.01909		-0.0342	-0.01411		0.01064	0.01287			7.5875	0.000923273	0.000177371	0.000232364	0.00686817	0.0337436	0.0029894		0.000342925	0.000137377		0.00023318	0.000377368		0.00304181	0.00100494		0.0407866	0.0208881		0.0144634	0.00864367
	3.12917	-0.00195	0.00149	0.00447	0.00532	-0.00991	-0.03863		0.00742	-0.018		-0.00448	-0.00069		-0.00852	-0.02023		-0.03508	-0.01486		0.01104	0.01275			7.59167	0.000919015	0.000177548	0.000233833	0.00690344	0.033916	0.00301447		0.000340598	0.000127968		0.000231603	0.000378363		0.00298099	0.000989297		0.0404499	0.0205267		0.014778	0.00864299
	3.13333	-0.00258	0.00125	0.00466	0.00469	-0.00956	-0.03945		0.0085	-0.01819		-0.00411	-0.00286		-0.00807	-0.02092		-0.03547	-0.01646		0.01079	0.01221			7.59583	0.000910601	0.000177194	0.000233711	0.00692401	0.0341686	0.00303308		0.000338247	0.000123451		0.000230294	0.000379175		0.00291595	0.000974474		0.0401051	0.0201528		0.0151018	0.00866286
	3.1375	-0.00284	0.00084	0.00482	0.00424	-0.00939	-0.04002		0.00885	-0.018		-0.00385	-0.00445		-0.00777	-0.0212		-0.03549	-0.01834		0.01011	0.01159			7.6	0.000901172	0.000176487	0.000231066	0.00692946	0.034555	0.00304828		0.000336429	0.000126588		0.000229073	0.000377958		0.00284469	0.000963631		0.0397737	0.0197763		0.0154229	0.00870489
	3.14167	-0.00251	0.00059	0.00452	0.00451	-0.00944	-0.03993		0.00881	-0.01748		-0.00363	-0.00502		-0.00758	-0.02137		-0.03537	-0.01981		0.00936	0.01141			7.60417	0.000893467	0.000175492	0.000226389	0.00691914	0.0351458	0.00306451		0.000336332	0.000134492		0.000227734	0.000374823		0.00277307	0.000959171		0.0394846	0.01941		0.0157377	0.00876851
	3.14583	-0.00172	0.00067	0.00376	0.0057	-0.00975	-0.03916		0.00878	-0.01651		-0.00346	-0.00449		-0.00737	-0.02156		-0.03531	-0.0205		0.00903	0.01193			7.60833	0.000888601	0.000174232	0.000221442	0.006892	0.0360323	0.00308633		0.000338344	0.000140639		0.000226335	0.000371835		0.00270567	0.000962259		0.0392562	0.0190649		0.0160474	0.00885303
	3.15	-0.00098	0.00097	0.00294	0.00793	-0.01032	-0.03808		0.00876	-0.01525		-0.00345	-0.00312		-0.00716	-0.02153		-0.03523	-0.02054		0.00952	0.01303			7.6125	0.000885255	0.000172861	0.000218185	0.00684687	0.0373277	0.0031151		0.000341277	0.000139259		0.000225294	0.000371024		0.00264907	0.000971455		0.0390847	0.0187442		0.0163575	0.00895765
	3.15417	-0.00078	0.00116	0.00242	0.01087	-0.01095	-0.03721		0.00854	-0.01416		-0.0037	-0.00149		-0.00709	-0.02104		-0.03485	-0.02041		0.01066	0.0142			7.61667	0.000879984	0.00017169	0.000217524	0.00678364	0.0391718	0.00315227		0.000343264	0.000130226		0.000225056	0.000372536		0.00260388	0.000980925		0.0389667	0.0184477		0.0166711	0.00908466
	3.15833	-0.00121	0.00113	0.00234	0.01405	-0.01118	-0.03695		0.00812	-0.01347		-0.00422	-0.0001		-0.0072	-0.02004		-0.03406	-0.02048		0.01166	0.01487			7.62083	0.00087015	0.000171093	0.000219238	0.00670341	0.0417338	0.00320029		0.000342925	0.000118308		0.000226365	0.000374233		0.00256491	0.000983258		0.0388916	0.0181776		0.0169883	0.00923931
	3.1625	-0.00193	0.00118	0.00266	0.01679	-0.01069	-0.03737		0.00765	-0.0131		-0.00495	0.00097		-0.00747	-0.01872		-0.03315	-0.02092		0.01168	0.01466			7.625	0.000856463	0.000171358	0.000222299	0.00660753	0.0452153	0.00326445		0.000340307	0.000108522		0.000229609	0.000373569		0.00252556	0.000974749		0.0388572	0.0179453		0.0173092	0.00942537
	3.16667	-0.00249	0.00161	0.00317	0.01854	-0.0097	-0.03815		0.00728	-0.01316		-0.00587	0.00205		-0.00784	-0.0174		-0.0326	-0.02159		0.01066	0.01364			7.62917	0.000844095	0.00017264	0.000225556	0.00649726	0.0498494	0.0033517		0.000336502	0.000102374		0.000234133	0.000369106		0.00248645	0.000957867		0.0388625	0.0177737		0.0176393	0.00964032
	3.17083	-0.00267	0.00236	0.00352	0.0193	-0.00897	-0.03881		0.00696	-0.01389		-0.00683	0.00317		-0.00828	-0.0165		-0.0325	-0.02232		0.00929	0.0123			7.63333	0.000838519	0.00017474	0.000228715	0.00637471	0.0558988	0.00346991		0.000332793	9.94888e-05		0.000237942	0.000361804		0.00245219	0.000938652		0.038922	0.0176875		0.0179927	0.00988109
	3.175	-0.00256	0.0031	0.00344	0.01985	-0.00924	-0.0391		0.00663	-0.01515		-0.00746	0.00393		-0.00876	-0.01637		-0.03248	-0.02293		0.00837	0.01131			7.6375	0.000840445	0.000176818	0.000232021	0.00624151	0.0636488	0.00362468		0.000329715	9.97397e-05		0.000239311	0.000354096		0.00242588	0.00092225		0.0390409	0.0177055		0.0183866	0.0101416
	3.17917	-0.00235	0.00355	0.00297	0.02098	-0.0107	-0.03911		0.00632	-0.01637		-0.00739	0.00384		-0.0093	-0.01717		-0.03238	-0.02331		0.0083	0.01087			7.64167	0.000843791	0.00017768	0.000235351	0.00609791	0.0733963	0.0038219		0.000327	0.000104256		0.000238478	0.000348195		0.00240441	0.000910859		0.0392164	0.0178359		0.0188394	0.0104215
	3.18333	-0.00212	0.00353	0.0023	0.02276	-0.01276	-0.0391		0.00603	-0.01706		-0.00667	0.00285		-0.01	-0.01866		-0.03249	-0.02342		0.00894	0.01065			7.64583	0.000841256	0.000176641	0.000237751	0.00594305	0.085435	0.00406871		0.000324237	0.00011216		0.000237317	0.000344507		0.00238579	0.00090482		0.0394267	0.0180818		0.0193831	0.0107142
	3.1875	-0.00187	0.00296	0.00175	0.0242	-0.01445	-0.03918		0.0057	-0.0173		-0.00572	0.00143		-0.01092	-0.02026		-0.03307	-0.02336		0.00985	0.01037			7.65	0.000831625	0.00017421	0.000238118	0.00577486	0.100043	0.00437036		0.000321837	0.000120691		0.000236811	0.000342441		0.00236878	0.000902761		0.0396667	0.0184534		0.0200566	0.0110151
	3.19167	-0.00156	0.00215	0.00162	0.02445	-0.01518	-0.03923		0.00541	-0.0174		-0.00511	0.00025		-0.01196	-0.02132		-0.03376	-0.02339		0.01062	0.01024			7.65417	0.000820068	0.000171623	0.00023638	0.00559299	0.117469	0.0047302		0.000320844	0.000126337		0.000236484	0.000341003		0.00234991	0.000901869		0.0399433	0.0189611		0.0209147	0.0113177
	3.19583	-0.00135	0.0018	0.00204	0.02338	-0.01496	-0.03912		0.00544	-0.01746		-0.00513	-0.00029		-0.01269	-0.02155		-0.03397	-0.02366		0.01116	0.01059			7.65833	0.000812059	0.000169877	0.000233662	0.00539816	0.137927	0.00515143		0.000321983	0.000128093		0.000235621	0.000339823		0.00232583	0.000898849		0.0402756	0.0196144		0.0220139	0.0116191
	3.2	-0.00163	0.00241	0.00274	0.02183	-0.01415	-0.03882		0.00597	-0.0173		-0.0058	-0.00023		-0.01265	-0.02111		-0.0337	-0.0241		0.01165	0.01131			7.6625	0.00080851	0.000169634	0.000231262	0.00519114	0.161571	0.00563608		0.000324552	0.000126212		0.00023452	0.000339048		0.00229914	0.000892193		0.0406699	0.0204155		0.023425	0.0119191
	3.20417	-0.00257	0.00366	0.00321	0.02061	-0.01324	-0.03842		0.00672	-0.0169		-0.0069	0.00022		-0.01155	-0.0204		-0.03355	-0.02465		0.01222	0.01197			7.66667	0.000805672	0.000171071	0.000229866	0.00497425	0.188479	0.00618524		0.000326831	0.000121444		0.000234043	0.000338901		0.00227804	0.000882654		0.0411124	0.0213649		0.0252338	0.0122153
	3.20833	-0.00394	0.00463	0.00303	0.02012	-0.01257	-0.03818		0.0071	-0.01654		-0.00808	0.0009		-0.00968	-0.01981		-0.03407	-0.02533		0.01278	0.01226			7.67083	0.000801008	0.000173967	0.000229695	0.00474961	0.218645	0.00679881		0.000327461	0.000115046		0.00023449	0.000339233		0.00226674	0.000872566		0.0415783	0.0224605		0.0275408	0.0125042
	3.2125	-0.00532	0.00468	0.00241	0.02021	-0.0122	-0.03853		0.00675	-0.01635		-0.00889	0.00153		-0.00789	-0.01956		-0.03518	-0.02602		0.01309	0.01231			7.675	0.000795331	0.000177525	0.000230943	0.00451859	0.251972	0.00747609		0.000326831	0.000109526		0.000235323	0.000339048		0.00226277	0.000863164		0.0420567	0.0236942		0.0304574	0.0127843
	3.21667	-0.00637	0.00403	0.00206	0.02058	-0.01192	-0.03962		0.00581	-0.01619		-0.00909	0.00184		-0.00719	-0.01975		-0.03636	-0.0265		0.01307	0.01247			7.67917	0.000790667	0.000180421	0.000234004	0.00428054	0.288277	0.00821289		0.000326297	0.000108271		0.000235353	0.000337388		0.00226054	0.00085342		0.0425489	0.025057		0.0341014	0.0130564
	3.22083	-0.00687	0.00335	0.00259	0.02095	-0.0115	-0.04108		0.00482	-0.01591		-0.00878	0.00164		-0.00812	-0.0203		-0.03713	-0.0268		0.0129	0.01294			7.68333	0.000785598	0.000181593	0.000238828	0.00403707	0.327275	0.00900037		0.000326782	0.000111533		0.000233716	0.000334364		0.00225595	0.000841479		0.0430665	0.0265385		0.0385983	0.0133196
	3.225	-0.00685	0.00312	0.00387	0.02125	-0.01091	-0.04233		0.00444	-0.01562		-0.00825	0.00095		-0.01037	-0.02102		-0.03738	-0.02717		0.0128	0.01358			7.6875	0.000776677	0.00018135	0.000244461	0.00379149	0.368586	0.00983011		0.000327897	0.000116049		0.000230561	0.000331488		0.002248	0.000827823		0.043611	0.0281261		0.044074	0.0135719
	3.22917	-0.00662	0.00331	0.00516	0.02145	-0.01042	-0.04296		0.00492	-0.01548		-0.00769	-9e-05		-0.01304	-0.02168		-0.03735	-0.02771		0.0128	0.01404			7.69167	0.000763295	0.000181129	0.000249579	0.00354926	0.411762	0.010692		0.000328576	0.000118182		0.000227258	0.000331008		0.00223745	0.000816019		0.044192	0.0298007		0.050654	0.0138114
	3.23333	-0.00646	0.00361	0.00561	0.0215	-0.01038	-0.04297		0.00585	-0.01534		-0.00713	-0.00129		-0.01525	-0.0222		-0.03719	-0.02824		0.01267	0.01398			7.69583	0.000751028	0.000182123	0.00025357	0.00331461	0.456321	0.0115782		0.000327849	0.000117429		0.000225204	0.000333885		0.00222578	0.000809568		0.0448085	0.0315333		0.058461	0.0140361
	3.2375	-0.00628	0.00379	0.0048	0.02146	-0.01085	-0.04267		0.00651	-0.01477		-0.00651	-0.00251		-0.01642	-0.0226		-0.03679	-0.0287		0.01236	0.01323			7.7	0.000745756	0.000184444	0.000256656	0.00309118	0.501761	0.0124782		0.000325788	0.000115673		0.000224996	0.000338495		0.00221511	0.000808608		0.0454612	0.0332961		0.0675947	0.0142423
	3.24167	-0.00597	0.00388	0.00302	0.02127	-0.01158	-0.04243		0.00638	-0.0135		-0.00582	-0.00364		-0.01631	-0.02307		-0.0361	-0.02924		0.01211	0.01205			7.70417	0.000749203	0.00018723	0.00025957	0.00288011	0.54757	0.0133854		0.000323316	0.000113289		0.000226067	0.000341556		0.0022094	0.000810529		0.0461333	0.0350592		0.0781202	0.0144276
	3.24583	-0.00564	0.00402	0.00109	0.02076	-0.0123	-0.04236		0.00563	-0.01176		-0.00506	-0.00468		-0.01521	-0.02376		-0.03535	-0.02982		0.01223	0.01107			7.70833	0.00075853	0.000189617	0.000262704	0.00268253	0.593238	0.0142908		0.000321353	0.000110404		0.000227347	0.000340487		0.00221237	0.000812794		0.0468164	0.0367965		0.0900503	0.0145949
	3.25	-0.00562	0.00429	-0.00015	0.02001	-0.01291	-0.04228		0.00489	-0.0102		-0.0042	-0.00558		-0.01395	-0.02465		-0.03484	-0.03016		0.01271	0.01081			7.7125	0.000768972	0.000191098	0.000265814	0.00249832	0.638268	0.015185		0.000320141	0.000108271		0.000227913	0.000335692		0.00222566	0.000814578		0.0475039	0.0384838		0.103356	0.0147493
	3.25417	-0.00614	0.00455	-0.00038	0.01955	-0.01349	-0.04199		0.00473	-0.0094		-0.0035	-0.00613		-0.01322	-0.02537		-0.03473	-0.03001		0.01318	0.0112			7.71667	0.000776778	0.000191407	0.000268679	0.00232856	0.682185	0.0160553		0.000319462	0.000107016		0.000227555	0.000330234		0.00224577	0.000817323		0.0481935	0.0401		0.117969	0.0148926
	3.25833	-0.00712	0.00455	0.00017	0.01983	-0.01414	-0.04144		0.00528	-0.00952		-0.00333	-0.00616		-0.01305	-0.02552		-0.0349	-0.02944		0.01322	0.01171			7.72083	0.000781442	0.000190722	0.000271495	0.00217426	0.724546	0.0168945		0.000319171	0.000105511		0.000226633	0.000327099		0.00226749	0.000822882		0.0488713	0.0416251		0.133778	0.0150206
	3.2625	-0.00806	0.00411	0.00093	0.02075	-0.01476	-0.04065		0.00627	-0.01039		-0.00379	-0.00571		-0.01302	-0.02497		-0.03522	-0.02877		0.01268	0.01185			7.725	0.000785396	0.000189816	0.000274678	0.00203575	0.764933	0.0176929		0.000319244	0.000104005		0.000225264	0.00032673		0.00229157	0.000831597		0.0495284	0.0430386		0.150627	0.0151307
	3.26667	-0.00829	0.00339	0.00131	0.02176	-0.01514	-0.03967		0.00715	-0.01171		-0.00452	-0.00499		-0.01281	-0.02396		-0.03563	-0.02833		0.01181	0.01153			7.72917	0.000790972	0.000189661	0.000278352	0.00191272	0.802946	0.0184447		0.000319583	0.000103378		0.000222913	0.000328094		0.00232248	0.000842577		0.0501699	0.0443237		0.168317	0.0152229
	3.27083	-0.00748	0.00292	0.00111	0.02232	-0.01512	-0.03866		0.00724	-0.01306		-0.00503	-0.00431		-0.01256	-0.02299		-0.03619	-0.02821		0.01104	0.01103			7.73333	0.00079817	0.00019059	0.000282319	0.00180481	0.838202	0.0191418		0.00031985	0.000100743		0.000219103	0.000330307		0.00236592	0.000854312		0.0508107	0.0454683		0.186629	0.0152938
	3.275	-0.0059	0.00312	0.0006	0.02218	-0.01475	-0.03778		0.00625	-0.01395		-0.00509	-0.00402		-0.01266	-0.02255		-0.03704	-0.02824		0.01057	0.01074			7.7375	0.000805063	0.000192446	0.000286261	0.00171031	0.870347	0.0197828		0.000319244	9.18358e-05		0.000213925	0.000332668		0.00242575	0.000865704		0.0514512	0.0464619		0.205325	0.0153426
	3.27917	-0.00427	0.00396	0.0002	0.02145	-0.01421	-0.03714		0.00467	-0.01402		-0.00494	-0.00427		-0.01327	-0.02283		-0.03813	-0.02825		0.01027	0.01077			7.74167	0.000809119	0.000195099	0.00028942	0.00162805	0.899106	0.0203654		0.000317135	7.81608e-05		0.000208478	0.000333995		0.00250359	0.000876272		0.0520705	0.0472989		0.224165	0.0153675
	3.28333	-0.00313	0.00497	0.0001	0.02068	-0.01369	-0.03693		0.00353	-0.01344		-0.00495	-0.00489		-0.01415	-0.02364		-0.03925	-0.02824		0.00987	0.01085			7.74583	0.000806686	0.000198481	0.000290914	0.00155485	0.924323	0.0208889		0.000313863	6.91278e-05		0.000204133	0.000333258		0.00259482	0.000886291		0.0526353	0.0479781		0.242912	0.0153694
	3.2875	-0.00255	0.00566	0.00014	0.0204	-0.0133	-0.0374		0.0036	-0.01277		-0.00523	-0.00545		-0.01489	-0.02435		-0.04014	-0.02818		0.00942	0.01064			7.75	0.000796547	0.000202195	0.000290571	0.00148954	0.945953	0.0213479		0.000310348	7.36443e-05		0.00020199	0.00033075		0.00269648	0.000896722		0.0531322	0.0485054		0.26136	0.015346
	3.29167	-0.00224	0.0059	5e-05	0.02068	-0.01294	-0.03858		0.00497	-0.0125		-0.00563	-0.00571		-0.0152	-0.02439		-0.04057	-0.02798		0.00925	0.00995			7.75417	0.000781442	0.000205267	0.000289102	0.0014316	0.963979	0.0217413		0.000307101	9.1334e-05		0.000202169	0.00032791		0.00280559	0.000907839		0.0535606	0.0488906		0.279351	0.0152977
	3.29583	-0.00199	0.0057	-0.00033	0.02121	-0.01239	-0.04004		0.00701	-0.01275		-0.00603	-0.00568		-0.01503	-0.02378		-0.04048	-0.02764		0.00961	0.0089			7.75833	0.00076735	0.00020677	0.000287412	0.00138104	0.978362	0.0220674		0.000304216	0.00011354		0.000203746	0.000325402		0.00292414	0.0009193		0.053926	0.0491446		0.296786	0.01523
	3.3	-0.002	0.00494	-0.00081	0.0217	-0.01152	-0.04117		0.00896	-0.01332		-0.0064	-0.00544		-0.01448	-0.02308		-0.04019	-0.02744		0.01027	0.00783			7.7625	0.000757921	0.000206461	0.000286188	0.00133681	0.989063	0.0223274		0.000301744	0.000131481		0.000205621	0.000322599		0.00305323	0.000930005		0.0542339	0.0492791		0.313623	0.0151513
	3.30417	-0.00266	0.00361	-0.0008	0.02199	-0.0105	-0.04154		0.01027	-0.01408		-0.00675	-0.005		-0.01372	-0.02272		-0.04031	-0.02764		0.01066	0.00712			7.76667	0.000753258	0.000204538	0.000285527	0.00129797	0.996119	0.0225206		0.000300168	0.000142521		0.00020708	0.000318653		0.00319375	0.000940162		0.054488	0.0493028		0.329849	0.0150647
	3.30833	-0.00403	0.00217	0.0002	0.02193	-0.00973	-0.04122		0.01062	-0.0151		-0.00707	-0.00455		-0.01297	-0.02256		-0.04108	-0.02824		0.01041	0.00695			7.77083	0.000752346	0.000201288	0.000285012	0.00126333	0.99968	0.022653		0.000299756	0.000149798		0.000208121	0.000314522		0.0033442	0.000951965		0.0547083	0.0492215		0.34546	0.0149734
	3.3125	-0.00553	0.00124	0.00211	0.02143	-0.00953	-0.04066		0.01	-0.01638		-0.00741	-0.00437		-0.0125	-0.02235		-0.0421	-0.02894		0.00977	0.00716			7.775	0.000755387	0.000197177	0.000284082	0.00123222	1	0.0227295		0.000300265	0.000155443		0.000208746	0.000312272		0.00350308	0.000966925		0.0549108	0.0490447		0.360471	0.0148781
	3.31667	-0.00656	0.00094	0.00418	0.02064	-0.00997	-0.04034		0.00895	-0.01755		-0.0078	-0.00429		-0.01238	-0.02208		-0.04268	-0.02957		0.0093	0.0074			7.77917	0.000762382	0.000193176	0.000282441	0.00120383	0.997391	0.0227583		0.00030092	0.000157702		0.000208419	0.000312715		0.00367078	0.000984836		0.0551204	0.0487848		0.374917	0.0147811
	3.32083	-0.00698	0.00097	0.0056	0.01985	-0.01074	-0.04048		0.00834	-0.01806		-0.0082	-0.00392		-0.01244	-0.02197		-0.04261	-0.03023		0.00936	0.00758			7.78333	0.000771912	0.000190192	0.000279821	0.00117854	0.992174	0.0227428		0.000300847	0.00015444		0.000206514	0.000314633		0.0038468	0.00100467		0.0553648	0.0484571		0.388851	0.0146814
	3.325	-0.00707	0.00093	0.00593	0.01926	-0.01138	-0.04103		0.00864	-0.01755		-0.0085	-0.00332		-0.01254	-0.02203		-0.04212	-0.03116		0.00983	0.00784			7.7875	0.00078205	0.000188711	0.000276148	0.00115654	0.984627	0.0226892		0.000299393	0.000146536		0.000203598	0.000316256		0.00402604	0.00102546		0.0556827	0.0480724		0.402317	0.0145787
	3.32917	-0.00702	0.00078	0.00527	0.01885	-0.01166	-0.04173		0.00949	-0.01617		-0.00864	-0.00306		-0.01273	-0.02218		-0.04152	-0.03234		0.01033	0.00825			7.79167	0.000791478	0.000188821	0.000271789	0.00113872	0.974981	0.022602		0.000296969	0.000137754		0.000201514	0.000316329		0.00420132	0.00104488		0.056108	0.0476379		0.415349	0.0144737
	3.33333	-0.00682	0.00064	0.00409	0.01858	-0.01181	-0.04214		0.0102	-0.01456		-0.00862	-0.00357		-0.01312	-0.0225		-0.041	-0.0335		0.01058	0.00854			7.79583	0.000797764	0.000190457	0.000267724	0.00112498	0.963434	0.0224878		0.000295199	0.000130352		0.000201961	0.000314227		0.0043643	0.00105936		0.0566987	0.0471631		0.427955	0.0143682
	3.3375	-0.00656	0.00069	0.00299	0.01851	-0.01212	-0.04181		0.01028	-0.01339		-0.00837	-0.00444		-0.01382	-0.02332		-0.04073	-0.03425		0.01066	0.00846			7.8	0.000798879	0.000193087	0.000264859	0.00111453	0.950176	0.0223514		0.00029583	0.000123326		0.000205413	0.000310023		0.00451537	0.00106705		0.0575311	0.0466575		0.440114	0.0142616
	3.34167	-0.00664	0.00101	0.00224	0.01867	-0.01254	-0.04066		0.00976	-0.01295		-0.00793	-0.00466		-0.01485	-0.02494		-0.04091	-0.0343		0.01091	0.00804			7.80417	0.000793607	0.000195431	0.000263414	0.00110593	0.935373	0.0221992		0.000299562	0.00011492		0.000211097	0.000305376		0.00465787	0.00107055		0.0587205	0.0461301		0.451752	0.0141512
	3.34583	-0.00728	0.00147	0.00175	0.01904	-0.01281	-0.03926		0.00897	-0.013		-0.00754	-0.00356		-0.01589	-0.02726		-0.0415	-0.0335		0.01152	0.00751			7.80833	0.000782456	0.000195961	0.000262728	0.00109817	0.919127	0.022035		0.000305719	0.000104758		0.000217794	0.000302536		0.00479776	0.0010748		0.0604036	0.0455858		0.46275	0.0140314
	3.35	-0.00819	0.00172	0.00137	0.01946	-0.01286	-0.03844		0.00827	-0.01316		-0.00742	-0.00152		-0.0162	-0.02956		-0.04222	-0.03194		0.0124	0.00705			7.8125	0.000767755	0.000194392	0.000262337	0.00109109	0.901439	0.0218641		0.000312966	9.34668e-05		0.00022452	0.000303273		0.00493716	0.00108256		0.062746	0.045029		0.47297	0.0138993
	3.35417	-0.00883	0.00146	0.00111	0.01982	-0.01282	-0.03854		0.00773	-0.01323		-0.00759	0.00023		-0.01523	-0.03085		-0.04296	-0.03017		0.01327	0.00653			7.81667	0.000754272	0.000192491	0.000262606	0.0010853	0.882204	0.0216889		0.000320141	8.16737e-05		0.000230561	0.000307293		0.00507544	0.00109326		0.0659171	0.0444711		0.482278	0.0137518
	3.35833	-0.00901	0.00073	0.00093	0.02023	-0.01266	-0.03924		0.00729	-0.01315		-0.00787	0.00066		-0.01324	-0.03065		-0.04392	-0.02894		0.0138	0.00584			7.82083	0.000745857	0.000192579	0.000263879	0.0010812	0.861227	0.0215107		0.00032637	7.40207e-05		0.000235234	0.000312051		0.00520975	0.00110541		0.0701188	0.0439209		0.490553	0.013588
	3.3625	-0.00891	-5e-05	0.00073	0.02094	-0.01199	-0.03991		0.00711	-0.01294		-0.00811	-0.00027		-0.01109	-0.02941		-0.04527	-0.02863		0.01365	0.00533			7.825	0.000742816	0.000195431	0.000265447	0.00107845	0.838277	0.0213266		0.000331	7.80354e-05		0.000237436	0.000314412		0.00533388	0.00111769		0.0755844	0.0433838		0.497683	0.0134048
	3.36667	-0.00882	-0.0005	0.00051	0.02198	-0.01025	-0.04012		0.00759	-0.01277		-0.0084	-0.0016		-0.00946	-0.0281		-0.0467	-0.02921		0.01271	0.00577			7.82917	0.000742309	0.000199542	0.000265961	0.001076	0.813125	0.0211319		0.000334054	9.72306e-05		0.000236246	0.000313047		0.00544014	0.00112888		0.0825761	0.0428548		0.503574	0.0132039
	3.37083	-0.00891	-0.00032	0.00037	0.02295	-0.0071	-0.03986		0.00881	-0.01291		-0.00889	-0.00227		-0.00854	-0.0274		-0.04756	-0.0304		0.01129	0.00769			7.83333	0.000742005	0.000202018	0.000264834	0.00107316	0.785583	0.0209231		0.000336405	0.000124079		0.000232526	0.000309211		0.00552988	0.00113794		0.0913648	0.0423266		0.508154	0.0129823
	3.375	-0.00922	0.00046	0.00045	0.02326	-0.0029	-0.03909		0.01013	-0.01331		-0.00955	-0.002		-0.00819	-0.02743		-0.04757	-0.03186		0.00998	0.01084			7.8375	0.000741295	0.000200426	0.000262606	0.0010708	0.755504	0.0206977		0.000339386	0.000145783		0.000228508	0.000304564		0.00561429	0.00114521		0.102219	0.0417961		0.511399	0.0127403
	3.37917	-0.00967	0.00161	0.00078	0.0226	0.00143	-0.03722		0.01083	-0.01364		-0.01015	-0.00136		-0.0082	-0.02787		-0.04713	-0.03316		0.00916	0.01423			7.84167	0.000738963	0.0001949	0.000260133	0.00107041	0.722794	0.0204516		0.000344597	0.00015582		0.00022571	0.000299364		0.00570491	0.00115256		0.11539	0.0412609		0.513323	0.0124791
	3.38333	-0.01008	0.00264	0.00143	0.02132	0.00496	-0.0334		0.01076	-0.01364		-0.0105	-0.00121		-0.0082	-0.0283		-0.04694	-0.03396		0.00886	0.01699			7.84583	0.0007343	0.000188423	0.000257831	0.00107249	0.687444	0.0201789		0.000353105	0.000157325		0.000223776	0.000293758		0.0058093	0.00116134		0.131103	0.0407219		0.513988	0.0122054
	3.3875	-0.01025	0.00307	0.00244	0.0202	0.00717	-0.02766		0.01019	-0.0134		-0.01053	-0.00186		-0.00769	-0.02848		-0.04735	-0.03425		0.00892	0.01867			7.85	0.000730549	0.000184201	0.000255749	0.00107645	0.649593	0.0198728		0.000364667	0.000156071		0.000221365	0.000288853		0.00592238	0.00117054		0.149509	0.0401789		0.513489	0.0119257
	3.39167	-0.01019	0.00263	0.00389	0.01988	0.00792	-0.02137		0.0094	-0.01312		-0.01012	-0.00301		-0.00635	-0.02838		-0.0481	-0.03435		0.00924	0.01922			7.85417	0.000732779	0.000182809	0.000253619	0.00108137	0.609541	0.0195319		0.000377925	0.000154691		0.000217228	0.000285939		0.00603422	0.00117753		0.170696	0.0396324		0.51195	0.0116445
	3.39583	-0.01012	0.00145	0.00565	0.02054	0.00758	-0.01609		0.00856	-0.01287		-0.00917	-0.00407		-0.00438	-0.02813		-0.04849	-0.03457		0.00982	0.01903			7.85833	0.00074089	0.000182831	0.000251244	0.00108668	0.567718	0.0191585		0.00039099	0.000152934		0.000210919	0.000285275		0.00613253	0.00118151		0.194678	0.0390837		0.509512	0.0113605
	3.4	-0.01025	-5e-05	0.00736	0.02171	0.00692	-0.01259		0.00769	-0.01263		-0.00798	-0.00466		-0.00227	-0.02787		-0.04806	-0.03497		0.01051	0.01877			7.8625	0.000747479	0.000183074	0.000248697	0.00109216	0.524634	0.0187537		0.0004026	0.000151052		0.000203717	0.000285976		0.00621111	0.00118577		0.221387	0.0385246		0.506342	0.0110749
	3.40417	-0.01051	-0.00131	0.00865	0.02252	0.00662	-0.01083		0.00675	-0.01237		-0.00718	-0.00459		-0.00026	-0.02786		-0.04684	-0.03551		0.011	0.01881			7.86667	0.000746263	0.000183516	0.000246175	0.00109739	0.480855	0.0183183		0.000412731	0.0001503		0.000197705	0.000286751		0.00627107	0.00119483		0.250662	0.0379458		0.502614	0.0107924
	3.40833	-0.01061	-0.00178	0.00951	0.02231	0.00683	-0.01056		0.0058	-0.01183		-0.0072	-0.00402		0.00164	-0.02845		-0.0453	-0.03623		0.01096	0.01892			7.87083	0.000738659	0.000184312	0.000243995	0.00110174	0.437008	0.0178571		0.000422112	0.000151554		0.000194133	0.000286935		0.00631675	0.00120917		0.282255	0.0373346		0.498485	0.0105183
	3.4125	-0.01024	-0.00129	0.01004	0.02121	0.00727	-0.01149		0.00526	-0.01071		-0.00791	-0.00343		0.00325	-0.02979		-0.04407	-0.03668		0.01045	0.0187			7.875	0.000729433	0.000184931	0.000242502	0.00110458	0.393762	0.0173797		0.000431492	0.000152683		0.000192675	0.000286972		0.00635398	0.00122393		0.315827	0.0366824		0.494084	0.0102499
	3.41667	-0.00935	-0.00024	0.01016	0.02003	0.00762	-0.01293		0.0058	-0.00901		-0.00873	-0.00338		0.00418	-0.03143		-0.0438	-0.03539		0.00997	0.01816			7.87917	0.000720613	0.000184599	0.000241791	0.00110568	0.351776	0.0168975		0.000441066	0.000150927		0.000192556	0.00028723		0.00638713	0.00123463		0.350973	0.0359872		0.489519	0.00998869
	3.42083	-0.00834	0.00074	0.00961	0.01955	0.00779	-0.01383		0.00781	-0.00735		-0.00913	-0.00413		0.00422	-0.03236		-0.04485	-0.0305		0.00994	0.01774			7.88333	0.000711388	0.000183096	0.000241816	0.00110534	0.311646	0.0164194		0.000451028	0.000147289		0.000193211	0.000287451		0.00641543	0.00124142		0.38723	0.0352481		0.484881	0.00973707
	3.425	-0.00776	0.00119	0.00855	0.02011	0.00794	-0.01354		0.01065	-0.00654		-0.00891	-0.00544		0.00361	-0.03153		-0.04698	-0.0213		0.0104	0.01773			7.8875	0.000700946	0.000181062	0.0002426	0.00110478	0.273879	0.0159565		0.000462032	0.000146536		0.000194282	0.00028664		0.00643355	0.00124726		0.424102	0.0344665		0.480244	0.00950418
	3.42917	-0.00783	0.00105	0.00771	0.02152	0.00818	-0.01226		0.01293	-0.00672		-0.00825	-0.00681		0.00289	-0.02828		-0.04938	-0.00939		0.01112	0.01787			7.89167	0.000689895	0.000179205	0.000244191	0.00110568	0.238882	0.0155187		0.000474612	0.000152683		0.000195175	0.000284464		0.00643666	0.00125316		0.4611	0.0336449		0.475659	0.00929276
	3.43333	-0.00822	0.00057	0.00784	0.02336	0.00851	-0.01085		0.01353	-0.00727		-0.00746	-0.00769		0.00256	-0.02271		-0.05095	0.00203		0.01171	0.01778			7.89583	0.000680061	0.000177702	0.000246248	0.00110896	0.206947	0.0151165		0.000487871	0.000165857		0.000195532	0.000281514		0.00642288	0.00125762		0.497756	0.0327877		0.471164	0.00910339
	3.4375	-0.00843	9e-05	0.00895	0.02526	0.00875	-0.01008		0.01251	-0.00764		-0.00676	-0.0078		0.00288	-0.01585		-0.05045	0.01039		0.01177	0.01755			7.9	0.000674688	0.000176155	0.000248085	0.00111414	0.178236	0.0147605		0.000499553	0.000181664		0.000195651	0.000278526		0.00639445	0.00125954		0.533654	0.0319014		0.466763	0.00893127
	3.44167	-0.00844	-0.00026	0.01031	0.02684	0.00863	-0.01019		0.01082	-0.00778		-0.00638	-0.00718		0.00376	-0.00945		-0.04661	0.01505		0.01119	0.01759			7.90417	0.000676513	0.000174696	0.000248844	0.00111987	0.152782	0.0144584		0.000507722	0.000194587		0.000196217	0.000276055		0.00635647	0.0012603		0.568464	0.0309915		0.462427	0.00877114
	3.44583	-0.00853	-0.00051	0.01108	0.02773	0.00796	-0.01086		0.00933	-0.00803		-0.00669	-0.00611		0.00485	-0.0049		-0.0385	0.01699		0.01024	0.01804			7.90833	0.000685738	0.000174033	0.000248036	0.00112571	0.13051	0.014216		0.000512424	0.00020224		0.000197139	0.000274506		0.00631612	0.0012616		0.601968	0.0300658		0.45807	0.00861866
	3.45	-0.00866	-0.00052	0.0109	0.02791	0.00698	-0.01155		0.00844	-0.00863		-0.00783	-0.00495		0.00569	-0.0024		-0.02646	0.0175		0.00943	0.01878			7.9125	0.000699019	0.000174453	0.000245807	0.00113201	0.11127	0.0140322		0.000515381	0.000206631		0.000197497	0.000274543		0.00627702	0.00126229		0.634035	0.0291318		0.453582	0.00847383
	3.45417	-0.00853	-0.00011	0.00995	0.02777	0.00638	-0.01204		0.00817	-0.00942		-0.00945	-0.00404		0.00602	-0.00129		-0.01259	0.01741		0.00907	0.01974			7.91667	0.000711996	0.000175315	0.000243065	0.00113979	0.0948572	0.0139049		0.000518241	0.000210645		0.000196782	0.000276387		0.00623718	0.00125899		0.664609	0.0282012		0.448824	0.00833632
	3.45833	-0.00806	0.00067	0.00873	0.02776	0.00673	-0.0125		0.00838	-0.01015		-0.01086	-0.00365		0.00583	-0.0008		0.00014	0.01697		0.009	0.02081			7.92083	0.000721323	0.000175713	0.000241008	0.00115047	0.0810217	0.0138312		0.000521344	0.00021328		0.000195562	0.000279227		0.00619286	0.00124987		0.693703	0.027293		0.443647	0.00820702
	3.4625	-0.00748	0.00127	0.00774	0.02793	0.00788	-0.01323		0.00883	-0.01081		-0.01155	-0.0037		0.00531	-0.00054		0.00957	0.01621		0.00879	0.02171			7.925	0.000723148	0.000175315	0.000240077	0.00116604	0.0694869	0.0138088		0.000523986	0.000209516		0.000194372	0.000281956		0.00614222	0.00123642		0.721373	0.0264279		0.43787	0.00808492
	3.46667	-0.00726	0.00118	0.00715	0.02804	0.00901	-0.01423		0.0094	-0.01142		-0.01144	-0.00393		0.00466	-0.00033		0.01507	0.01531		0.0083	0.02212			7.92917	0.000714024	0.000174431	0.000240126	0.00118725	0.0599603	0.0138327		0.00052481	0.000197472		0.000193122	0.000283948		0.00608884	0.00122221		0.747699	0.0256244		0.431317	0.00797117
	3.47083	-0.00781	0.00069	0.0068	0.02776	0.0094	-0.01526		0.01007	-0.01178		-0.0107	-0.00421		0.00395	-2e-05		0.0172	0.01473		0.00776	0.02187			7.93333	0.000693443	0.000173502	0.000240788	0.00121544	0.0521491	0.0138955		0.000522483	0.00018455		0.000191455	0.000285312		0.00603919	0.00120986		0.772765	0.024892		0.423815	0.00786494
	3.475	-0.0093	0.00052	0.0065	0.02671	0.00908	-0.01614		0.01071	-0.01157		-0.00972	-0.00474		0.00308	0.00052		0.01705	0.01478		0.00748	0.02095			7.9375	0.000666172	0.000172596	0.000241743	0.00125113	0.0457743	0.0139905		0.000517126	0.000180661		0.000189193	0.000286345		0.00599475	0.00119881		0.796676	0.0242371		0.415234	0.00776809
	3.47917	-0.01145	0.00091	0.00638	0.02474	0.00859	-0.01679		0.01116	-0.01082		-0.00898	-0.00578		0.00207	0.0012		0.01577	0.01537		0.00759	0.0196			7.94167	0.000640117	0.00017169	0.000242379	0.00129547	0.0405824	0.0141142		0.0005108	0.00018731		0.000186872	0.000286898		0.00595342	0.00118611		0.819528	0.0236657		0.405485	0.00768037
	3.48333	-0.0134	0.00151	0.00659	0.02229	0.00838	-0.01699		0.0113	-0.01001		-0.00869	-0.00734		0.00115	0.00173		0.01431	0.01617		0.00804	0.01842			7.94583	0.000622578	0.000170607	0.000241938	0.00134892	0.0363523	0.0142633		0.00050571	0.000195214		0.00018589	0.000286861		0.00590649	0.00116971		0.841344	0.0231845		0.39452	0.00760316
	3.4875	-0.01445	0.00191	0.00714	0.0202	0.00847	-0.01645		0.01106	-0.0095		-0.00858	-0.00914		0.00053	0.00197		0.01329	0.01687		0.00879	0.01792			7.95	0.000615786	0.000169457	0.0002402	0.00141246	0.0328971	0.0144315		0.000502244	0.000192077		0.000187467	0.000286788		0.00584902	0.00115022		0.862077	0.0227981		0.382317	0.00753737
	3.49167	-0.0144	0.00203	0.00781	0.01911	0.00873	-0.01529		0.01049	-0.0091		-0.00831	-0.01085		0.00037	0.0019		0.01297	0.01729		0.00974	0.01807			7.95417	0.000616698	0.000168683	0.000237849	0.00148586	0.0300618	0.01461		0.000498923	0.000174011		0.000191187	0.0002883		0.005781	0.00113108		0.881659	0.0225101		0.368889	0.00748049
	3.49583	-0.01348	0.00202	0.00824	0.01903	0.00916	-0.01411		0.01002	-0.00848		-0.00796	-0.01221		0.00063	0.00152		0.01332	0.0173		0.01071	0.01825			7.95833	0.000620449	0.000168573	0.000235963	0.00156941	0.0277193	0.0147912		0.00049376	0.00014892		0.000195443	0.000292394		0.00571024	0.00111502		0.900024	0.0223174		0.354291	0.00742624
	3.5	-0.01212	0.00205	0.00809	0.01945	0.00982	-0.01343		0.01031	-0.00779		-0.00783	-0.01307		0.00137	0.00086		0.01416	0.01701		0.01144	0.01789			7.9625	0.000624403	0.00016875	0.00023518	0.00166369	0.0257659	0.0149716		0.000486271	0.000129348		0.000197645	0.000298331		0.00564421	0.00110219		0.917094	0.0222171		0.338637	0.00736993
	3.50417	-0.01079	0.00212	0.00737	0.01984	0.01068	-0.0133		0.01155	-0.00754		-0.00789	-0.01329		0.00249	0.00013		0.01524	0.01672		0.01191	0.01708			7.96667	0.00062856	0.000168374	0.000235082	0.00177039	0.0241179	0.0151501		0.000478102	0.000120817		0.000196306	0.000303495		0.00558338	0.00109038		0.932765	0.022204		0.322083	0.00731179
	3.50833	-0.00995	0.0021	0.00655	0.02008	0.01134	-0.01343		0.013	-0.00805		-0.00783	-0.01284		0.00366	-0.00035		0.01631	0.01671		0.01278	0.01647			7.97083	0.000633933	0.000166915	0.000234861	0.00189038	0.0227084	0.015325		0.00047134	0.000119813		0.000191961	0.00030556		0.00551995	0.00107611		0.946903	0.0222711		0.304822	0.00725606
	3.5125	-0.00966	0.00174	0.00637	0.0205	0.01135	-0.01347		0.01367	-0.00914		-0.0076	-0.01187		0.00451	-0.00044		0.01708	0.01703		0.01536	0.01665			7.975	0.000640827	0.000164815	0.000234592	0.0020249	0.021486	0.0154949		0.000466516	0.00012019		0.000186634	0.000305191		0.00544597	0.00105717		0.959406	0.0224123		0.287076	0.00720831
	3.51667	-0.00983	0.001	0.00711	0.02132	0.01055	-0.01339		0.01325	-0.01031		-0.00751	-0.01066		0.00501	-0.00023		0.01727	0.01742		0.02137	0.01779			7.97917	0.000647923	0.00016298	0.000235033	0.00217353	0.0204134	0.0156591		0.000462469	0.000118684		0.00018214	0.000305191		0.00535821	0.00103432		0.970225	0.0226208		0.269101	0.00717256
	3.52083	-0.01043	0.00013	0.00844	0.02234	0.00948	-0.01367		0.01224	-0.01101		-0.00777	-0.00952		0.00524	0.00013		0.01674	0.01744		0.03204	0.01983			7.98333	0.000653702	0.000161676	0.000236551	0.00233497	0.0194643	0.0158177		0.000458106	0.0001163		0.000179699	0.000307478		0.00525866	0.00101098		0.979367	0.0228871		0.251159	0.00714926
	3.525	-0.0113	-0.00047	0.00984	0.0232	0.00875	-0.01482		0.01139	-0.01079		-0.00815	-0.00861		0.00571	0.00062		0.01572	0.01691		0.04686	0.02268			7.9875	0.000658568	0.000160704	0.000238559	0.00250743	0.0186211	0.0159701		0.000453404	0.000115548		0.000179908	0.000310908		0.00515166	0.000990395		0.986854	0.0232042		0.233496	0.00713556
	3.52917	-0.01195	-0.00059	0.01102	0.02365	0.00881	-0.01659		0.01101	-0.00971		-0.00822	-0.00789		0.00683	0.0012		0.01467	0.01608		0.06272	0.02586			7.99167	0.000665158	0.000159665	0.000240322	0.00268995	0.017871	0.0161132		0.00044875	0.000116802		0.000182318	0.000312383		0.00504044	0.000972621		0.99269	0.0235649		0.216329	0.00712779
	3.53333	-0.01193	-0.00022	0.01183	0.02365	0.00947	-0.01817		0.01094	-0.00843		-0.00772	-0.0073		0.00913	0.00177		0.01402	0.01527		0.07471	0.02844			7.99583	0.000673674	0.000158471	0.000241228	0.00288295	0.0172057	0.0162449		0.000443854	0.000119311		0.000184491	0.000309949		0.00492375	0.000954298		0.996831	0.023963		0.199842	0.00712391
	3.5375	-0.01164	0.00055	0.01202	0.02329	0.01053	-0.01895		0.01093	-0.00769		-0.00678	-0.00702		0.01293	0.00208		0.0138	0.01451		0.07865	0.02954			8	0.000680061	0.000157321	0.000240665	0.00308522	0.0166179	0.0163657		0.000437964	0.000122573		0.000186396	0.000304712		0.00479776	0.000932544		0.999252	0.0243887		0.18419	0.00712402
	3.54167	-0.01158	0.00155	0.01151	0.02277	0.01155	-0.01895		0.01097	-0.00768		-0.00578	-0.00724		0.01829	0.00178		0.01375	0.01384		0.07365	0.029			8.00417	0.00067925	0.000156747	0.000238706	0.00329351	0.0161028	0.0164771		0.000430935	0.000126588		0.000187675	0.000299622		0.00465737	0.000908388		1	0.0248338		0.1695	0.00712699
	3.54583	-0.01187	0.00236	0.01063	0.0225	0.01277	-0.01833		0.01109	-0.00798		-0.00509	-0.00781		0.02453	0.0009		0.01364	0.01366		0.06232	0.02744			8.00833	0.000671241	0.000157056	0.000236453	0.00350345	0.0156564	0.0165817		0.000423542	0.000131857		0.000189342	0.000297151		0.00449873	0.000885399		0.999205	0.0252949		0.155857	0.00713042
	3.55	-0.01228	0.00249	0.00983	0.02257	0.0142	-0.01703		0.01125	-0.00828		-0.00487	-0.00837		0.03004	-7e-05		0.01361	0.01438		0.04891	0.02555			8.0125	0.000660596	0.000158449	0.000235621	0.00371112	0.015276	0.0166824		0.000416416	0.000138256		0.000189639	0.000297704		0.00432284	0.000866321		0.997073	0.0257711		0.143311	0.00713316
	3.55417	-0.01277	0.00181	0.00931	0.02248	0.0159	-0.01494		0.01128	-0.0086		-0.00507	-0.00885		0.03308	-0.00039		0.01395	0.01593		0.03672	0.02374			8.01667	0.000651269	0.000160482	0.000237016	0.00391424	0.0149587	0.0167823		0.000409508	0.000143776		0.000188866	0.000300544		0.00413863	0.000850743		0.993821	0.0262613		0.13187	0.00713567
	3.55833	-0.0135	0.00077	0.00897	0.02164	0.01721	-0.01234		0.01099	-0.00906		-0.00554	-0.00935		0.03279	0.0007		0.01474	0.01773		0.02707	0.02239			8.02083	0.000644375	0.000161964	0.000239857	0.0041112	0.0147016	0.0168838		0.000402454	0.00014503		0.000187378	0.000304491		0.00395454	0.000837773		0.989639	0.0267625		0.121514	0.00713704
	3.5625	-0.01428	-8e-05	0.00884	0.0203	0.01748	-0.01002		0.0104	-0.0096		-0.0062	-0.00992		0.02995	0.00385		0.01577	0.01919		0.02002	0.02195			8.025	0.000640219	0.000161742	0.000242624	0.00430159	0.014501	0.0169863		0.000395425	0.000137879		0.000186723	0.000308511		0.00377704	0.000826656		0.984685	0.02727		0.112207	0.00713396
	3.56667	-0.01484	-0.00057	0.00917	0.01936	0.01653	-0.00873		0.00973	-0.00998		-0.00705	-0.01063		0.02617	0.00949		0.01677	0.02001		0.0155	0.02266			8.02917	0.000640421	0.00016004	0.000244167	0.00448554	0.0143533	0.017091		0.000389026	0.000121946		0.000186782	0.000312014		0.00360636	0.000815401		0.979122	0.0277789		0.103898	0.00712402
	3.57083	-0.01485	-0.00074	0.01012	0.01928	0.01493	-0.00878		0.00927	-0.01004		-0.00808	-0.01143		0.02282	0.01751		0.01741	0.02035		0.01339	0.0243			8.03333	0.000645794	0.000158493	0.000244338	0.00466269	0.014256	0.0171994		0.000383791	0.000101622		0.000187229	0.000315297		0.00344511	0.000801127		0.973138	0.028285		0.0965165	0.00710849
	3.575	-0.0142	-0.00063	0.01132	0.01969	0.01353	-0.00986		0.00914	-0.00968		-0.00918	-0.01199		0.02036	0.02668		0.01749	0.02073		0.01313	0.02648			8.0375	0.00065431	0.000158515	0.000243579	0.00483155	0.0142077	0.0173161		0.000379476	8.28028e-05		0.000187765	0.000318948		0.0032943	0.000783148		0.966936	0.0287878		0.0899777	0.00709159
	3.57917	-0.01287	-0.00029	0.01222	0.01992	0.01295	-0.0113		0.00925	-0.00884		-0.01004	-0.01217		0.01853	0.03443		0.01714	0.02158		0.01377	0.02882			8.04167	0.000663029	0.000159797	0.000242404	0.00499069	0.0142058	0.0174442		0.000375283	6.8626e-05		0.000189491	0.000323042		0.00315365	0.000763796		0.960674	0.0292861		0.084192	0.00707662
	3.58333	-0.01149	4e-05	0.01262	0.01988	0.01289	-0.01277		0.00962	-0.00754		-0.01022	-0.01221		0.0171	0.03811		0.01681	0.02299		0.01462	0.03083			8.04583	0.000669619	0.000160726	0.000241204	0.005138	0.0142476	0.0175871		0.000370678	5.84638e-05		0.000193538	0.000326545		0.00302108	0.000745816		0.954416	0.0297756		0.0790802	0.00706611
	3.5875	-0.01081	0.0001	0.01266	0.01999	0.01288	-0.01425		0.01042	-0.00611		-0.0095	-0.0124		0.01599	0.03682		0.01696	0.02517		0.01547	0.03195			8.05	0.000673066	0.000160195	0.0002402	0.00527013	0.0143279	0.0177466		0.000365782	5.08108e-05		0.000199133	0.000328131		0.00289447	0.000729963		0.948141	0.0302492		0.0745724	0.00706166
	3.59167	-0.01118	-0.00016	0.01237	0.0206	0.01248	-0.01568		0.01167	-0.00507		-0.00825	-0.01257		0.01515	0.03206		0.01762	0.02869		0.01614	0.03182			8.05417	0.000674587	0.000158449	0.000239318	0.00538442	0.0144446	0.0179258		0.000361031	4.67961e-05		0.000203181	0.000327689		0.00277047	0.000714935		0.941779	0.0306983		0.0705999	0.00706246
	3.59583	-0.01231	-0.0006	0.01171	0.02122	0.01216	-0.01672		0.01304	-0.00481		-0.00728	-0.01219		0.01436	0.02634		0.01827	0.03401		0.01621	0.03061			8.05833	0.000676411	0.000156459	0.000238045	0.00548027	0.0145945	0.0181266		0.000356401	4.88035e-05		0.000203508	0.000327025		0.00264695	0.0006997		0.935213	0.0311194		0.0670961	0.00706554
	3.6	-0.01364	-0.00109	0.01096	0.02127	0.0121	-0.01703		0.01399	-0.00538		-0.00711	-0.01048		0.01328	0.02135		0.01818	0.04065		0.01534	0.02888			8.0625	0.000680264	0.00015489	0.000235645	0.00556013	0.0147763	0.0183494		0.00035153	5.7711e-05		0.000199163	0.000328463		0.00252419	0.00068474		0.928301	0.0315141		0.0639974	0.00706806
	3.60417	-0.0147	-0.00159	0.01066	0.02048	0.01222	-0.01659		0.01416	-0.00646		-0.00758	-0.00713		0.0117	0.01746		0.01705	0.04706		0.01385	0.02716			8.06667	0.000685637	0.000153475	0.000232119	0.00562471	0.0149882	0.0185939		0.000346561	7.1637e-05		0.000193032	0.000333516		0.00241049	0.000671015		0.920837	0.0318837		0.0612483	0.00707034
	3.60833	-0.01533	-0.00197	0.01098	0.01927	0.01209	-0.0157		0.01356	-0.0076		-0.00811	-0.00218		0.00979	0.01441		0.01528	0.0514		0.01268	0.02584			8.07083	0.000690098	0.000151707	0.00022825	0.00567454	0.0152271	0.0188603		0.000342222	8.75702e-05		0.000187378	0.000342257		0.00231143	0.000656741		0.912589	0.0322279		0.0588036	0.00707434
	3.6125	-0.01528	-0.00193	0.01141	0.01827	0.01155	-0.01478		0.01261	-0.00846		-0.00833	0.00359		0.00811	0.01196		0.01355	0.05249		0.0126	0.02521			8.075	0.000690605	0.000149872	0.000224871	0.00570966	0.0154898	0.0191491		0.000339168	0.000101496		0.000184015	0.000352768		0.00222814	0.000638555		0.903282	0.0325437		0.0566289	0.00708005
	3.61667	-0.015	-0.00143	0.01132	0.0183	0.0107	-0.01414		0.01197	-0.00897		-0.00827	0.0091		0.00676	0.00991		0.01234	0.05028		0.01351	0.02515			8.07917	0.000686752	0.00014859	0.000222103	0.0057313	0.0157732	0.0194613		0.000337471	0.000109776		0.00018208	0.000361767		0.0021518	0.000615772		0.892603	0.0328256		0.0546918	0.0070845
	3.62083	-0.01499	-0.00091	0.01072	0.01916	0.00982	-0.01376		0.01221	-0.00915		-0.00793	0.0134		0.00578	0.00802		0.01172	0.04566		0.01465	0.02505			8.08333	0.00067996	0.000147838	0.000219802	0.00574083	0.016074	0.019798		0.000336502	0.000110529		0.000181812	0.000366488		0.00207496	0.000591272		0.880215	0.0330701		0.0529619	0.00708462
	3.625	-0.01571	-0.00093	0.01022	0.0202	0.00921	-0.01347		0.0135	-0.00894		-0.00695	0.01623		0.00529	0.00633		0.0116	0.03999		0.01527	0.02431			8.0875	0.000673573	0.00014691	0.000218283	0.00573889	0.0163884	0.0201631		0.000335556	0.000104005		0.000182288	0.000366598		0.00199713	0.000568352		0.865814	0.0332757		0.0514169	0.00707811
	3.62917	-0.01673	-0.00146	0.01039	0.0203	0.00888	-0.01321		0.01557	-0.00821		-0.00502	0.01788		0.00567	0.0052		0.01183	0.03468		0.01513	0.02306			8.09167	0.00067043	0.000145407	0.000217892	0.00572534	0.0167114	0.0205596		0.00033386	9.20867e-05		0.000183538	0.000364349		0.00192625	0.000548794		0.849144	0.0334437		0.0500363	0.00706452
	3.63333	-0.01768	-0.00179	0.0113	0.01944	0.00912	-0.01308		0.01792	-0.007		-0.00238	0.01887		0.00684	0.00492		0.01226	0.03079		0.01452	0.022			8.09583	0.000671647	0.000143351	0.000218259	0.00569949	0.0170382	0.0209886		0.000330878	7.81608e-05		0.000184253	0.000363132		0.00187077	0.000534657		0.830008	0.0335788		0.0488051	0.0070475
	3.6375	-0.01796	-0.00132	0.01259	0.01847	0.01001	-0.01319		0.02012	-0.00568		0.00034	0.01951		0.00826	0.00527		0.01276	0.02883		0.0139	0.02185			8.1	0.000675296	0.000141074	0.000218528	0.0056602	0.017365	0.0214505		0.000326806	6.72459e-05		0.000184193	0.00036516		0.00183415	0.000527794		0.808254	0.0336845		0.047705	0.00703379
	3.64167	-0.01766	-0.00018	0.01375	0.01881	0.01157	-0.01353		0.02174	-0.00464		0.00259	0.01988		0.0093	0.00577		0.01319	0.02855		0.01362	0.02282			8.10417	0.000676918	0.000138422	0.000218112	0.00560622	0.0176886	0.0219441		0.000322759	6.27294e-05		0.000182794	0.000369955		0.00180982	0.000527657		0.783788	0.0337652		0.0467265	0.00702877
	3.64583	-0.01703	0.00086	0.01447	0.02171	0.01338	-0.01373		0.02241	-0.004		0.00404	0.01978		0.00972	0.00618		0.01342	0.02898		0.01366	0.02455			8.10833	0.00067337	0.000136476	0.000216814	0.00553751	0.0180067	0.0224701		0.000319705	6.28549e-05		0.00018086	0.000375155		0.00178872	0.000531363		0.756594	0.0338199		0.0458662	0.00703436
	3.65	-0.01634	0.00122	0.01483	0.02782	0.01523	-0.01323		0.02197	-0.00369		0.00463	0.01945		0.00947	0.00655		0.01341	0.02907		0.0138	0.0265			8.1125	0.000665969	0.00013546	0.000214684	0.00545346	0.0183166	0.0230297		0.00031779	6.02202e-05		0.000180086	0.000378806		0.00176526	0.000536029		0.726765	0.0338468		0.0451227	0.00704864
	3.65417	-0.01558	0.00081	0.01524	0.03712	0.0168	-0.01166		0.02073	-0.00361		0.00443	0.01938		0.00863	0.00688		0.01334	0.02852		0.01389	0.02843			8.11667	0.000657352	0.000135725	0.000211917	0.0053539	0.0186144	0.0236249		0.000316699	4.94308e-05		0.000181663	0.000381056		0.0017377	0.000540627		0.69449	0.0338466		0.0444939	0.00706566
	3.65833	-0.01455	-2e-05	0.01595	0.04882	0.01788	-0.00935		0.01927	-0.00373		0.00365	0.02071		0.0074	0.00694		0.01349	0.02779		0.0139	0.03012			8.12083	0.000649444	0.000136056	0.000209174	0.00523722	0.0188951	0.024256		0.000316093	3.28702e-05		0.000184878	0.000383859		0.00170394	0.000545294		0.66008	0.033824		0.0439717	0.00707628
	3.6625	-0.01273	-0.00091	0.0167	0.06098	0.01803	-0.0074		0.01795	-0.00398		0.00255	0.02535		0.00591	0.00673		0.01421	0.02736		0.01384	0.03125			8.125	0.000643463	0.000136255	0.000207362	0.00510279	0.0191531	0.0249227		0.000315729	1.91952e-05		0.000188062	0.000388432		0.00166285	0.000548794		0.623936	0.0337819		0.0435464	0.00707502
	3.66667	-0.00977	-0.00165	0.01696	0.07109	0.01718	-0.00696		0.01675	-0.00409		0.00143	0.03619		0.00426	0.0065		0.0157	0.0272		0.01373	0.03118			8.12917	0.000641435	0.000136366	0.000207092	0.00495011	0.0193852	0.0256239		0.000315414	1.48041e-05		0.000188836	0.0003933		0.00161804	0.000548656		0.58654	0.0337223		0.0432077	0.00706554
	3.67083	-0.00542	-0.00223	0.01655	0.07617	0.01542	-0.0085		0.01564	-0.00378		0.00053	0.05561		0.00274	0.0065		0.0177	0.02704		0.01377	0.02964			8.13333	0.00064255	0.000136388	0.000208072	0.00478083	0.0195897	0.0263583		0.000315245	1.99479e-05		0.000187259	0.000395034		0.00157745	0.000543235		0.548384	0.0336446		0.0429484	0.00705766
	3.675	-3e-05	-0.00275	0.01578	0.07498	0.01355	-0.01149		0.0149	-0.00301		-1e-05	0.08241		0.00188	0.00666		0.01952	0.02685		0.01421	0.02728			8.1375	0.000641131	0.000136432	0.000209468	0.00459601	0.0197661	0.0271232		0.000315172	2.94828e-05		0.000184878	0.000392046		0.00154617	0.000534108		0.509956	0.0335498		0.042769	0.00705801
	3.67917	0.00537	-0.00327	0.01515	0.06831	0.01222	-0.01473		0.01479	-0.00205		-0.00032	0.10951		0.00214	0.00669		0.02053	0.02675		0.0149	0.02548			8.14167	0.000632615	0.000136167	0.000210888	0.00439601	0.0199136	0.0279198		0.00031493	3.77631e-05		0.000183925	0.000386772		0.0015232	0.000525804		0.471737	0.0334389		0.0426692	0.00706486
	3.68333	0.00956	-0.0036	0.01497	0.05901	0.01196	-0.0171		0.01527	-0.00126		-0.0004	0.12679		0.00348	0.00632		0.02062	0.02663		0.01518	0.025			8.14583	0.000618523	0.000135857	0.000212308	0.00418089	0.0200303	0.0287458		0.000314372	4.16523e-05		0.000184521	0.000382937		0.00150471	0.000521412		0.434204	0.0333152		0.0426494	0.00707103
	3.6875	0.01208	-0.00356	0.01524	0.04979	0.01241	-0.01821		0.01617	-0.0008		-3e-05	0.12758		0.0054	0.00552		0.0202	0.02614		0.01447	0.02576			8.15	0.00060362	0.000135614	0.000213263	0.00395173	0.0201155	0.0296004		0.000313766	4.14014e-05		0.000185443	0.000381388		0.00148683	0.000519903		0.397829	0.033181		0.0427157	0.00707034
	3.69167	0.01306	-0.00323	0.01572	0.04205	0.01303	-0.01838		0.01738	-0.00073		0.00109	0.11322		0.00718	0.0046		0.0197	0.02514		0.01298	0.02708			8.15417	0.000589731	0.000135349	0.000212994	0.00371121	0.020169	0.0304789		0.000313742	3.91431e-05		0.000185116	0.00038006		0.00146772	0.00051805		0.363019	0.0330357		0.0428747	0.00706177
	3.69583	0.01329	-0.00298	0.01624	0.03584	0.01281	-0.01809		0.0187	-0.00102		0.00311	0.09116		0.00816	0.00399		0.01915	0.0241		0.01168	0.02921			8.15833	0.000575335	0.000135393	0.000211206	0.00346408	0.0201927	0.0313769		0.000315002	3.8014e-05		0.000183241	0.000377331		0.00144922	0.000514207		0.330099	0.032876		0.0431289	0.00705001
	3.7	0.01345	-0.00299	0.01659	0.0309	0.01179	-0.01773		0.01979	-0.00178		0.0062	0.06928		0.00812	0.00398		0.01839	0.02409		0.01144	0.03365			8.1625	0.000561851	0.000134929	0.000208586	0.00321437	0.0201876	0.0322921		0.000317523	3.97704e-05		0.000179372	0.000373643		0.00143619	0.000508854		0.299274	0.0326983		0.0434672	0.00704121
	3.70417	0.01392	-0.00298	0.01662	0.02694	0.01045	-0.01739		0.02057	-0.00321		0.011	0.05195		0.0074	0.00443		0.01756	0.0259		0.01232	0.0428			8.16667	0.000554957	0.000133934	0.000206407	0.00296599	0.0201533	0.0332215		0.00032048	4.50397e-05		0.000175116	0.000370397		0.00142973	0.000503295		0.270652	0.0325032		0.0438705	0.00703939
	3.70833	0.01502	-0.00243	0.01635	0.02398	0.01012	-0.01672		0.02136	-0.00535		0.01841	0.03995		0.00678	0.00493		0.0169	0.02905		0.01383	0.05874			8.17083	0.000556782	0.000131923	0.00020577	0.0027212	0.0200884	0.0341617		0.000322807	5.34454e-05		0.000171098	0.000367889		0.00142489	0.000497531		0.244274	0.0322938		0.0443245	0.00704281
	3.7125	0.01715	-0.00134	0.01627	0.02209	0.01148	-0.01515		0.02232	-0.00771		0.02834	0.03228		0.00686	0.00508		0.01666	0.03183		0.01539	0.08141			8.175	0.000562662	0.000130398	0.000206725	0.0024845	0.0199931	0.0351078		0.000324164	6.17257e-05		0.000169015	0.000365492		0.00141546	0.000490806		0.220147	0.0320726		0.0448235	0.00704624
	3.71667	0.02029	-0.0004	0.01679	0.0212	0.01514	-0.01193		0.02311	-0.00947		0.03856	0.02762		0.00762	0.00479		0.01709	0.03278		0.01652	0.10711			8.17917	0.000566413	0.000129602	0.000208121	0.00225856	0.0198698	0.0360562		0.000325134	6.41094e-05		0.000168985	0.000362209		0.00139982	0.000483874		0.198263	0.0318422		0.0453701	0.00704704
	3.72083	0.02371	-0.0003	0.01833	0.02092	0.02192	-0.00599		0.02315	-0.00988		0.04536	0.02489		0.00856	0.00429		0.01831	0.032		0.01704	0.12894			8.18333	0.000566109	0.000129801	0.000208268	0.00204564	0.0197207	0.0370035		0.000326176	5.80874e-05		0.00017086	0.000357415		0.0013807	0.000479414		0.178566	0.0316029		0.0459615	0.00704898
	3.725	0.02609	-0.00097	0.02131	0.02066	0.03308	0.00399		0.02237	-0.00888		0.04621	0.02333		0.00922	0.00395		0.02037	0.03075		0.01709	0.13998			8.1875	0.000563473	0.000130906	0.000206186	0.00184573	0.0195461	0.037946		0.000327461	4.8678e-05		0.000173985	0.000351625		0.00136134	0.000477973		0.160945	0.0313561		0.0465991	0.00705915
	3.72917	0.02642	-0.00177	0.02691	0.02018	0.04956	0.01905		0.02129	-0.00724		0.04167	0.02253		0.00938	0.00403		0.02384	0.03005		0.01688	0.13697			8.19167	0.000560939	0.000132807	0.000202587	0.0016609	0.019344	0.0388841		0.000328794	4.47888e-05		0.000176306	0.000346498		0.00134359	0.0004766		0.145227	0.0311018		0.0472855	0.00708359
	3.73333	0.02478	-0.00225	0.03657	0.01971	0.07098	0.03906		0.02042	-0.00618		0.0345	0.02233		0.00927	0.00451		0.02951	0.02995		0.01632	0.122			8.19583	0.000557593	0.000135592	0.000199428	0.00149378	0.0191108	0.0398192		0.000330442	5.05599e-05		0.000177229	0.000343916		0.00132931	0.00047214		0.131207	0.0308418		0.0480253	0.00712402
	3.7375	0.02229	-0.0026	0.0512	0.01955	0.0946	0.06196		0.01946	-0.00618		0.02745	0.02264		0.00938	0.00512		0.03812	0.02974		0.01532	0.10085			8.2	0.000549382	0.000138134	0.000198571	0.00134535	0.0188426	0.0407487		0.000333254	6.29803e-05		0.000176991	0.00034458		0.00131988	0.000463905		0.118692	0.0305808		0.0488166	0.00717611
	3.74167	0.02018	-0.00312	0.07007	0.01974	0.11588	0.08353		0.01773	-0.00679		0.02181	0.02332		0.00998	0.00555		0.04965	0.02869		0.01415	0.07959			8.20417	0.000535695	0.000139505	0.000200138	0.00121448	0.018536	0.0416641		0.000337956	7.54007e-05		0.000176664	0.000346978		0.00131566	0.000454228		0.10752	0.0303194		0.0496489	0.00723367
	3.74583	0.0189	-0.00361	0.09104	0.0201	0.12963	0.0985		0.01521	-0.00677		0.01758	0.02419		0.01089	0.00571		0.06281	0.02665		0.0133	0.0622			8.20833	0.000521806	0.000139637	0.000202807	0.00109899	0.0181893	0.0425581		0.000344573	8.21755e-05		0.000176604	0.000348121		0.00131442	0.000445925		0.0975567	0.0300573		0.050509	0.00729443
	3.75	0.0182	-0.00334	0.11102	0.02045	0.13255	0.10296		0.01283	-0.00507		0.01443	0.025		0.01171	0.00575		0.0752	0.02406		0.01302	0.04974			8.2125	0.000515419	0.000139571	0.000204913	0.000997458	0.0178032	0.0434266		0.00035216	7.99172e-05		0.000177021	0.00034624		0.00131317	0.000439062		0.0886682	0.0297917		0.0513919	0.00736399
	3.75417	0.01777	-0.00193	0.12677	0.0206	0.12446	0.09621		0.01165	-0.00052		0.01214	0.02548		0.01227	0.00579		0.08367	0.02164		0.01316	0.04133			8.21667	0.000518765	0.000139593	0.00020555	0.000910091	0.01738	0.0442697		0.000359601	6.77477e-05		0.000177199	0.000342589		0.00131044	0.000430347		0.0807349	0.0295232		0.0523008	0.00744965
	3.75833	0.01736	4e-05	0.13539	0.02044	0.10859	0.08084		0.01188	0.00782		0.01052	0.02554		0.01263	0.00582		0.08613	0.01989		0.01348	0.03558			8.22083	0.000527483	0.000139151	0.000204546	0.000836887	0.0169215	0.0450856		0.000366388	4.74234e-05		0.000177884	0.000340634		0.00130796	0.000417377		0.0736335	0.0292551		0.0532461	0.00755496
	3.7625	0.01675	0.00157	0.13552	0.02004	0.08935	0.06129		0.01297	0.02078		0.00939	0.02531		0.0128	0.00572		0.08244	0.01901		0.01393	0.03166			8.225	0.000535391	0.000138289	0.000202146	0.000777396	0.0164283	0.0458734		0.000372229	2.53427e-05		0.000179193	0.000343068		0.00130684	0.00040173		0.0672617	0.0289929		0.0542327	0.00767786
	3.76667	0.01595	0.00216	0.12746	0.01974	0.07073	0.04199		0.01415	0.03812		0.00863	0.02502		0.01266	0.0055		0.07421	0.01886		0.01453	0.02927			8.22917	0.00053681	0.000137162	0.000199011	0.00072909	0.0159014	0.0466321		0.000376592	9.91124e-06		0.000181009	0.000348895		0.00130386	0.00038828		0.0615492	0.0287394		0.0552713	0.0078148
	3.77083	0.01526	0.00208	0.11406	0.01966	0.05494	0.02589		0.01497	0.05817		0.00819	0.02463		0.01237	0.00541		0.06405	0.01907		0.01499	0.02809			8.23333	0.000528092	0.00013641	0.000196244	0.000688849	0.0153425	0.0473635		0.000379113	6.52386e-06		0.000182497	0.000353948		0.00129592	0.000380594		0.05644	0.0284912		0.0563642	0.00796054
	3.775	0.015	0.00189	0.09866	0.01997	0.04256	0.01396		0.01521	0.07795		0.00801	0.0239		0.01233	0.0058		0.05431	0.01926		0.01487	0.02786			8.2375	0.000510249	0.000135371	0.000195167	0.000653975	0.0147562	0.0480672		0.000380301	1.31732e-05		0.00018333	0.000354464		0.00128549	0.000378123		0.0518996	0.0282407		0.0575129	0.00811222
	3.77917	0.01513	0.00192	0.08391	0.02067	0.03322	0.00559		0.01506	0.09428		0.00802	0.02285		0.01257	0.00687		0.04659	0.01923		0.01395	0.02802			8.24167	0.000490277	0.000134796	0.000195877	0.000624159	0.0141496	0.0487402		0.00038081	2.35863e-05		0.000183449	0.00035026		0.00127656	0.000378123		0.0478816	0.0279814		0.0587041	0.00826641
	3.78333	0.01522	0.00212	0.07075	0.02153	0.02663	-0.0004		0.01495	0.10441		0.00825	0.02188		0.01261	0.00839		0.04108	0.01905		0.01258	0.02822			8.24583	0.000476387	0.000134907	0.000197004	0.000599992	0.0135315	0.0493786		0.000380906	3.17411e-05		0.000182199	0.000344543		0.00126774	0.000378878		0.0443209	0.0277142		0.0599314	0.00842506
	3.7875	0.01481	0.00231	0.05944	0.02212	0.02215	-0.0049		0.01527	0.10665		0.00872	0.02149		0.01208	0.00983		0.03715	0.01906		0.01155	0.02821			8.25	0.000471927	0.000136233	0.000197101	0.000581305	0.0129105	0.0499784		0.000381028	3.14902e-05		0.000180175	0.000341077		0.00125446	0.000380182		0.0411549	0.0274429		0.0611895	0.00859696
	3.79167	0.01353	0.00247	0.0502	0.02245	0.01931	-0.00824		0.01594	0.1002		0.00905	0.02174		0.01121	0.01073		0.0342	0.01985		0.01155	0.02804			8.25417	0.000476286	0.000137648	0.000196293	0.000567366	0.0122933	0.0505375		0.000382143	1.99479e-05		0.000178152	0.000341777		0.00123696	0.000382035		0.0383359	0.0271693		0.0624828	0.00879318
	3.79583	0.01154	0.00308	0.04331	0.02246	0.01757	-0.01048		0.0173	0.08691		0.00883	0.02235		0.0105	0.01087		0.03181	0.022		0.0126	0.02782			8.25833	0.00048612	0.000138046	0.000195436	0.000556379	0.0116846	0.051055		0.000385051	1.50551e-06		0.000177586	0.000345392		0.00122206	0.000382927		0.035852	0.026891		0.0638049	0.00902047
	3.8	0.00978	0.0049	0.03862	0.02232	0.01662	-0.01174		0.0202	0.07041		0.00816	0.02285		0.01007	0.01023		0.02985	0.02561		0.01412	0.0277			8.2625	0.000496461	0.000137073	0.000195044	0.000546768	0.0110888	0.0515315		0.000389487	-1.5306e-05		0.000178479	0.00034801		0.00121784	0.000381486		0.0336942	0.0266069		0.065153	0.009277
	3.80417	0.00935	0.0083	0.03568	0.02154	0.01622	-0.01225		0.02615	0.05475		0.00752	0.02292		0.00956	0.00913		0.02808	0.03008		0.01535	0.02777			8.26667	0.000502645	0.000135194	0.000194849	0.000537045	0.0105095	0.0519686		0.000394528	-2.45899e-05		0.000179283	0.00034565		0.00122566	0.000377986		0.0318502	0.0263185		0.0665115	0.00955649
	3.80833	0.01061	0.01269	0.03376	0.02012	0.01608	-0.01228		0.03636	0.04205		0.00714	0.02249		0.00882	0.0082		0.0265	0.03449		0.01573	0.02816			8.27083	0.000502037	0.000132873	0.000194457	0.000526901	0.00995075	0.0523622		0.00039911	-2.37117e-05		0.000178955	0.000336983		0.00123932	0.000374898		0.0302735	0.02603		0.0678771	0.00984991
	3.8125	0.01315	0.01675	0.03255	0.01857	0.01605	-0.01203		0.05102	0.03242		0.00681	0.02166		0.00828	0.00784		0.02548	0.03813		0.01528	0.02865			8.275	0.000495244	0.000131768	0.000193845	0.000516475	0.00941501	0.052708		0.000402576	-1.26713e-05		0.000176574	0.000324517		0.00124999	0.000373937		0.0289226	0.0257427		0.0692362	0.0101561
	3.81667	0.01621	0.01919	0.03173	0.01799	0.01579	-0.01157		0.06844	0.02505		0.00628	0.02062		0.00863	0.0079		0.02541	0.04052		0.01453	0.02896			8.27917	0.000486221	0.000132674	0.000193306	0.000506162	0.00890535	0.0529986		0.000404878	6.02202e-06		0.000173033	0.000313637		0.00125198	0.00037332		0.0277598	0.0254535		0.0705849	0.0104785
	3.82083	0.01923	0.01916	0.03118	0.01897	0.01516	-0.01116		0.08498	0.01932		0.00543	0.01977		0.00976	0.00786		0.02628	0.04115		0.01409	0.02907			8.28333	0.000480848	0.000135592	0.000193036	0.000496354	0.0084234	0.053233		0.000406939	2.63463e-05		0.000169937	0.000309322		0.00124428	0.000370094		0.0267673	0.0251622		0.0719113	0.0108206
	3.825	0.02196	0.01661	0.03058	0.02089	0.01437	-0.0113		0.09665	0.01484		0.00433	0.01953		0.01107	0.00748		0.02757	0.03965		0.01422	0.02925			8.2875	0.000482065	0.000138333	0.000192963	0.000488036	0.00797169	0.0534108		0.000409944	3.97704e-05		0.000168896	0.000312383		0.00122839	0.000363644		0.0259356	0.0248708		0.0732184	0.011183
	3.82917	0.02409	0.01238	0.02976	0.02251	0.01372	-0.01214		0.10118	0.01138		0.00329	0.01996		0.01196	0.00688		0.02837	0.03633		0.0149	0.02969			8.29167	0.000485715	0.000139637	0.000193208	0.000481995	0.00754964	0.0535352		0.000414355	4.21542e-05		0.00016964	0.00031928		0.00120816	0.000356369		0.0252616	0.0245846		0.0744983	0.0115653
	3.83333	0.02525	0.00813	0.02868	0.02321	0.0137	-0.01322		0.09885	0.00854		0.0028	0.02066		0.0123	0.00639		0.02831	0.0322		0.01589	0.0303			8.29583	0.000485613	0.000138775	0.0001936	0.000478988	0.00715606	0.0536037		0.000419639	3.71358e-05		0.000170146	0.000325291		0.00118966	0.000351977		0.0247252	0.0243071		0.0757462	0.011967
	3.8375	0.02513	0.0054	0.02757	0.02315	0.01418	-0.01393		0.09187	0.00625		0.00316	0.02126		0.01202	0.00621		0.028	0.02823		0.01691	0.03088			8.3	0.000481355	0.000137117	0.000193722	0.000479044	0.00678781	0.0536115		0.000424439	3.12392e-05		0.000170146	0.000326988		0.00117812	0.000353007		0.0242997	0.0240408		0.0769478	0.0123911
	3.84167	0.02387	0.00454	0.02678	0.02315	0.01473	-0.01407		0.083	0.00454		0.00422	0.02175		0.01174	0.00635		0.02817	0.02489		0.01771	0.03127			8.30417	0.000477705	0.000135791	0.000193281	0.000481039	0.00644308	0.0535542		0.00042725	2.735e-05		0.000169223	0.000323005		0.00117464	0.000359389		0.0239508	0.0237884		0.0780989	0.0128403
	3.84583	0.02223	0.00459	0.02666	0.02326	0.01491	-0.01396		0.07434	0.00345		0.00541	0.02241		0.01178	0.00658		0.02872	0.02217		0.01817	0.03158			8.30833	0.000476489	0.000135437	0.000192865	0.000483428	0.0061192	0.0534318		0.000427299	2.47154e-05		0.000168598	0.000314264		0.00117626	0.000367692		0.0236629	0.0235514		0.0791912	0.0133188
	3.85	0.02127	0.00441	0.0272	0.02333	0.01473	-0.01396		0.06687	0.00257		0.00613	0.0235		0.01254	0.00667		0.02895	0.01991		0.01826	0.03201			8.3125	0.000475171	0.000134841	0.000193208	0.000485311	0.00581483	0.0532439		0.000425214	2.19553e-05		0.000168598	0.000303384		0.00117763	0.000373114		0.023432	0.0233308		0.0802257	0.0138246
	3.85417	0.0222	0.00384	0.028	0.02285	0.01472	-0.01405		0.06052	0.00153		0.0062	0.02486		0.01358	0.00654		0.02852	0.0181		0.01806	0.0325			8.31667	0.000470406	0.000133669	0.00019431	0.000486856	0.00552731	0.052991		0.000422621	1.94461e-05		0.000170295	0.000293316		0.00117452	0.000373045		0.0232524	0.0231267		0.0811942	0.0143538
	3.85833	0.02754	0.00367	0.02856	0.02203	0.01494	-0.01411		0.05489	0.00029		0.00585	0.02602		0.01449	0.00629		0.02775	0.01676		0.01764	0.03265			8.32083	0.0004626	0.000132078	0.000195265	0.000488823	0.00525532	0.0526728		0.000421118	1.75642e-05		0.000173866	0.000285607		0.00116509	0.000369271		0.0230987	0.022938		0.0820996	0.0148985
	3.8625	0.04171	0.00498	0.02866	0.02121	0.01522	-0.01414		0.0497	-0.00093		0.00543	0.0265		0.0149	0.00584		0.02717	0.01589		0.01715	0.03219			8.325	0.000454185	0.000131967	0.000195265	0.000491465	0.00499594	0.0522921		0.000421554	1.61842e-05		0.000177765	0.000280001		0.00115056	0.000365771		0.0229535	0.0227632		0.0829382	0.0154602
	3.86667	0.07084	0.00837	0.02843	0.02064	0.01561	-0.01407		0.0449	-0.00201		0.00505	0.02613		0.01476	0.00505		0.02697	0.01538		0.01671	0.03148			8.32917	0.000448812	0.000133205	0.000194383	0.00049391	0.00474791	0.051855		0.000423784	1.64351e-05		0.000179818	0.000275871		0.0011353	0.000364193		0.0228087	0.0226003		0.0837177	0.0160446
	3.87083	0.11928	0.01347	0.02811	0.02037	0.01585	-0.01369		0.04063	-0.00276		0.00458	0.02506		0.01424	0.00398		0.0271	0.01503		0.01632	0.03114			8.33333	0.000448913	0.000134752	0.00019333	0.000494781	0.00450877	0.0513676		0.000426281	2.07007e-05		0.000179044	0.000272883		0.00112499	0.000362889		0.0226788	0.0224495		0.0844363	0.0166547
	3.875	0.18318	0.01871	0.0279	0.02045	0.01608	-0.01291		0.03712	-0.0031		0.00385	0.02368		0.01357	0.003		0.02742	0.01482		0.01606	0.03133			8.3375	0.000452969	0.000134929	0.000192669	0.000493263	0.00427808	0.0508345		0.000427275	3.04865e-05		0.000175354	0.000270191		0.00112313	0.000361104		0.022584	0.022309		0.0850992	0.017287
	3.87917	0.24724	0.02187	0.02793	0.02069	0.0162	-0.01202		0.03473	-0.00312		0.00277	0.02254		0.01279	0.00245		0.02786	0.01488		0.01624	0.03145			8.34167	0.000456922	0.000134023	0.000192449	0.000489582	0.00405497	0.0502618		0.000426135	4.35342e-05		0.000170622	0.000265839		0.00112934	0.000360555		0.0225355	0.0221767		0.0857078	0.0179331
	3.88333	0.28955	0.02153	0.02841	0.02093	0.01604	-0.01144		0.03349	-0.00294		0.00132	0.02209		0.01215	0.00265		0.02831	0.01527		0.01713	0.03077			8.34583	0.000457632	0.000132564	0.000192302	0.000484692	0.00383973	0.0496547		0.000423566	5.52019e-05		0.000167557	0.000258869		0.00114026	0.000362134		0.022528	0.0220483		0.086266	0.0185875
	3.8875	0.29462	0.01817	0.02961	0.02091	0.01557	-0.01131		0.03277	-0.00261		-0.00033	0.02246		0.01154	0.00377		0.02864	0.01564		0.0187	0.02908			8.35	0.000454489	0.000131547	0.000192033	0.000479831	0.00363117	0.0490242		0.000420318	6.00948e-05		0.000168539	0.000250792		0.00115243	0.000364536		0.0225452	0.0219191		0.0867748	0.0192464
	3.89167	0.26289	0.01392	0.0313	0.02035	0.01492	-0.01139		0.03194	-0.00208		-0.0017	0.02336		0.01112	0.00554		0.0287	0.01549		0.02079	0.02689			8.35417	0.000448711	0.000130818	0.00019169	0.000475868	0.00343038	0.0483754		0.000416755	5.48255e-05		0.000173092	0.000244411		0.00116571	0.000365291		0.0225649	0.0217859		0.0872362	0.0199072
	3.89583	0.20915	0.01053	0.03267	0.01925	0.01432	-0.01136		0.03047	-0.00129		-0.00213	0.02438		0.01056	0.00724		0.02826	0.0148		0.02333	0.02512			8.35833	0.000440904	0.00013126	0.0001912	0.000473143	0.00323829	0.047716		0.000413071	4.30324e-05		0.000178181	0.000241092		0.00117973	0.000363163		0.0225693	0.0216501		0.0876503	0.0205717
	3.9	0.1523	0.00851	0.03293	0.01804	0.01398	-0.01117		0.02847	-0.00051		-0.00138	0.02519		0.01003	0.00807		0.02723	0.01404		0.02622	0.02442			8.3625	0.000431881	0.000133183	0.000190294	0.000471878	0.00305745	0.0470479		0.000409993	3.17411e-05		0.000181038	0.000240133		0.00119165	0.000358771		0.0225496	0.0215144		0.0880199	0.0212429
	3.90417	0.10535	0.00727	0.03205	0.01723	0.01392	-0.01095		0.02615	-0.00017		0.00011	0.02563		0.00956	0.00767		0.02585	0.01356		0.02914	0.02488			8.36667	0.000424075	0.000136322	0.000188923	0.000472075	0.00288795	0.0463781		0.000407884	2.52172e-05		0.000181009	0.000240096		0.00119711	0.000354036		0.0225111	0.0213816		0.0883452	0.0219214
	3.90833	0.073	0.00637	0.03078	0.0171	0.01415	-0.01085		0.02396	-0.0005		0.00163	0.02566		0.00931	0.00634		0.02449	0.01328		0.03144	0.02656			8.37083	0.000419918	0.000138952	0.000187453	0.000473367	0.00273112	0.0457097		0.00040626	2.12025e-05		0.000178747	0.000239469		0.00119488	0.000351977		0.022471	0.0212487		0.0886293	0.0226031
	3.9125	0.05355	0.00546	0.03001	0.01763	0.01456	-0.01086		0.02221	-0.00134		0.00263	0.02531		0.00946	0.00476		0.02332	0.01295		0.0326	0.02952			8.375	0.00041931	0.000139726	0.000186547	0.000474576	0.00258609	0.0450461		0.0004042	1.71879e-05		0.000175443	0.000237367		0.00118569	0.00035486		0.0224485	0.0211121		0.0888675	0.0232799
	3.91667	0.04281	0.00522	0.03013	0.01863	0.0155	-0.01087		0.0211	-0.00219		0.00305	0.02471		0.01014	0.00366		0.02239	0.01265		0.03265	0.03322			8.37917	0.000421845	0.00013798	0.000186474	0.000474295	0.00245271	0.0443877		0.000401315	1.48041e-05		0.000173301	0.000234343		0.00117018	0.000362889		0.0224472	0.0209666		0.0890536	0.0239447
	3.92083	0.0368	0.00732	0.0309	0.01966	0.01715	-0.01086		0.02064	-0.00259		0.00308	0.02414		0.01075	0.00346		0.02179	0.01269		0.03206	0.03682			8.38333	0.000427319	0.000134664	0.000186939	0.000472047	0.00232906	0.0437402		0.000398261	1.89443e-05		0.000173747	0.000231798		0.00114932	0.000374143		0.0224529	0.0208095		0.0891836	0.0245949
	3.925	0.03292	0.01646	0.03173	0.02015	0.01924	-0.0108		0.0207	-0.0026		0.00292	0.02376		0.01093	0.00404		0.0216	0.01325		0.03135	0.03967			8.3875	0.000433199	0.00013179	0.000187478	0.000468478	0.00221489	0.0431074		0.00039591	3.01101e-05		0.000174521	0.000230359		0.00112723	0.00038629		0.0224504	0.0206401		0.0892577	0.0252351
	3.92917	0.03023	0.04	0.03221	0.01985	0.02105	-0.01059		0.02099	-0.00283		0.00262	0.02347		0.01094	0.00489		0.02172	0.01417		0.03084	0.04183			8.39167	0.000434112	0.000130243	0.000187796	0.000464937	0.00211086	0.0424968		0.000394456	4.11505e-05		0.000173836	0.000229585		0.0011101	0.000397681		0.0224385	0.0204589		0.0892735	0.025873
	3.93333	0.02853	0.08553	0.03226	0.01914	0.0221	-0.01022		0.02151	-0.00389		0.00217	0.02313		0.0115	0.00533		0.02192	0.01507		0.0306	0.04378			8.39583	0.00042884	0.00013	0.000187894	0.000462577	0.00201819	0.0419078		0.000393438	4.45379e-05		0.00017217	0.000229253		0.00110141	0.000406809		0.0224235	0.0202661		0.089228	0.0265123
	3.9375	0.02768	0.15275	0.03194	0.0187	0.02225	-0.00979		0.02258	-0.00562		0.00156	0.02296		0.01293	0.00501		0.02198	0.01571		0.03028	0.04549			8.4	0.000422453	0.000130619	0.000187845	0.000461424	0.00193648	0.0413406		0.000392323	4.05232e-05		0.000171634	0.000229991		0.0010993	0.000412161		0.0224034	0.0200617		0.0891207	0.0271486
	3.94167	0.02726	0.22784	0.03122	0.01913	0.02172	-0.00952		0.02438	-0.00717		0.00092	0.02339		0.01445	0.00409		0.02179	0.01618		0.02929	0.04657			8.40417	0.000420628	0.00013179	0.000187625	0.000460019	0.00186445	0.0407918		0.000391159	3.55048e-05		0.000173866	0.000232093		0.00109768	0.000412436		0.022365	0.0198444		0.0889534	0.0277716
	3.94583	0.02666	0.28702	0.0303	0.02054	0.02058	-0.00957		0.02643	-0.00772		0.00053	0.02466		0.01525	0.00321		0.0214	0.01684		0.02744	0.04656			8.40833	0.000422554	0.000133028	0.000186988	0.000456647	0.00179985	0.0402675		0.000390238	3.47521e-05		0.00017714	0.000234048		0.0010916	0.000408387		0.0223024	0.0196166		0.08873	0.0283754
	3.95	0.02549	0.31069	0.02964	0.02253	0.01948	-0.00999		0.02785	-0.00727		0.0006	0.02666		0.01491	0.00311		0.02099	0.01798		0.0252	0.04551			8.4125	0.000422757	0.000134266	0.000185911	0.000451252	0.00174154	0.0397753		0.000389438	3.82649e-05		0.000180384	0.000234195		0.00107969	0.000403995		0.0222273	0.0193775		0.0884501	0.0289636
	3.95417	0.02403	0.29515	0.02965	0.0244	0.01894	-0.01068		0.02803	-0.00655		0.00096	0.02923		0.01364	0.00418		0.02086	0.01953		0.02326	0.04378			8.41667	0.000417891	0.000135106	0.000184809	0.000445997	0.00168762	0.0393269		0.000388154	4.39106e-05		0.00018208	0.000232683		0.00106442	0.000405367		0.0221537	0.0191266		0.0881145	0.029538
	3.95833	0.02277	0.25206	0.03033	0.02589	0.01922	-0.0115		0.02717	-0.00621		0.00119	0.03226		0.01218	0.00606		0.02125	0.02104		0.02223	0.04185			8.42083	0.000409172	0.000135482	0.00018427	0.000442962	0.0016382	0.0389243		0.000385851	4.89289e-05		0.000182616	0.00023106		0.00105188	0.000416965		0.0220858	0.0188604		0.0877219	0.0300997
	3.9625	0.022	0.19864	0.03126	0.02725	0.0198	-0.01219		0.02602	-0.00636		0.00103	0.03557		0.01136	0.00769		0.0222	0.02191		0.02248	0.0402			8.425	0.000401062	0.000135681	0.000184466	0.000442147	0.0015943	0.0385701		0.000382555	5.21909e-05		0.000182288	0.000230433		0.00104692	0.000438033		0.0220192	0.0185795		0.0872779	0.0306483
	3.96667	0.02164	0.14863	0.03198	0.02859	0.02006	-0.0126		0.02517	-0.00663		0.00068	0.03879		0.01132	0.00812		0.02354	0.02203		0.02393	0.03907			8.42917	0.000397615	0.000136322	0.000185005	0.000442006	0.00155771	0.0382658		0.000378701	5.47e-05		0.000182229	0.000230175		0.00105126	0.000463836		0.0219507	0.0182866		0.0867842	0.0311855
	3.97083	0.02146	0.10855	0.03238	0.02939	0.01983	-0.01281		0.02468	-0.0066		0.00041	0.04147		0.01158	0.00742		0.02501	0.0218		0.02585	0.03844			8.43333	0.000400251	0.000138289	0.000185372	0.000441079	0.0015282	0.0380192		0.000374992	5.85893e-05		0.00018333	0.000229216		0.00106305	0.000489639		0.0218793	0.0179855		0.0862422	0.0317061
	3.975	0.02136	0.07956	0.0326	0.02917	0.01939	-0.0128		0.02438	-0.00622		0.00024	0.04313		0.01173	0.00688		0.02627	0.02168		0.02732	0.03823			8.4375	0.00040755	0.000142003	0.00018569	0.000438747	0.0015046	0.0378368		0.000371987	6.48622e-05		0.000185413	0.000227335		0.00107832	0.000511942		0.0218008	0.0176796		0.0856539	0.0322034
	3.97917	0.02146	0.05934	0.03281	0.02818	0.01896	-0.01246		0.02408	-0.00575		3e-05	0.04316		0.01212	0.00797		0.02695	0.02182		0.02798	0.03801			8.44167	0.000416877	0.000146225	0.000186449	0.000435234	0.00148501	0.0377275		0.00036983	7.28916e-05		0.000188806	0.000225528		0.00109334	0.000529373		0.0217075	0.0173719		0.0850325	0.0326734
	3.98333	0.02193	0.04535	0.0331	0.02723	0.01867	-0.0118		0.02359	-0.00558		-0.00016	0.04123		0.0131	0.01137		0.02691	0.02222		0.02824	0.03773			8.44583	0.00042661	0.000149651	0.000188017	0.000431384	0.00146771	0.0376934		0.000368545	8.17991e-05		0.000192616	0.00022479		0.00110588	0.00054097		0.0215968	0.0170646		0.0843979	0.0331177
	3.9875	0.02273	0.03545	0.03342	0.02697	0.01858	-0.01102		0.02276	-0.00571		-0.0002	0.03772		0.01471	0.0168		0.02642	0.023		0.02871	0.03752			8.45	0.00043543	0.000150469	0.000190122	0.000428096	0.00145145	0.0377349		0.000368012	9.05812e-05		0.000195562	0.000225233		0.00111345	0.00054646		0.0214729	0.0167574		0.083773	0.0335397
	3.99167	0.02359	0.02849	0.03372	0.02772	0.01879	-0.01025		0.02171	-0.00574		1e-05	0.03382		0.01649	0.02358		0.02579	0.0241		0.03033	0.03841			8.45417	0.000441411	0.000149143	0.000191494	0.000425708	0.00143632	0.0378508		0.000367866	9.68542e-05		0.000197229	0.000226524		0.00111395	0.00054749		0.0213436	0.0164503		0.0831661	0.0339377
	3.99583	0.02426	0.02353	0.03401	0.0296	0.01938	-0.00945		0.02099	-0.00509		0.0004	0.03087		0.01818	0.03097		0.02541	0.02526		0.03436	0.04134			8.45833	0.000442526	0.000145827	0.000190857	0.000424246	0.00142316	0.0380436		0.000367551	9.86106e-05		0.000197645	0.000228479		0.00110873	0.000548588		0.0212172	0.0161438		0.0825771	0.034311
	4	0.02475	0.02002	0.03438	0.03351	0.02034	-0.00831		0.02115	-0.00355		0.00086	0.0295		0.01978	0.03837		0.02554	0.02615		0.04427	0.04724			8.4625	0.000439384	0.000142688	0.000187821	0.000423656	0.00141335	0.038318		0.000366994	9.4345e-05		0.000198538	0.000231318		0.00110302	0.000554078		0.0211017	0.015839		0.0819997	0.0346568
	4.00417	0.02521	0.01765	0.03485	0.04295	0.02161	-0.00641		0.02226	-0.00068		0.00122	0.02932		0.0215	0.04542		0.02639	0.02687		0.06987	0.05681			8.46667	0.000433706	0.000140389	0.000183462	0.000423909	0.00140733	0.0386775		0.000366775	8.40574e-05		0.000200026	0.000235043		0.00110054	0.000563617		0.0210032	0.0155401		0.0814315	0.0349734
	4.00833	0.02557	0.01598	0.03561	0.06853	0.02316	-0.00373		0.0239	0.00369		0.00132	0.0295		0.02427	0.05182		0.02765	0.02786		0.13703	0.07125			8.47083	0.000427015	0.000139682	0.000179544	0.000424527	0.00140495	0.0391241		0.000367163	7.01315e-05		0.000202318	0.000238731		0.00110178	0.000573018		0.0209081	0.0152502		0.0808752	0.0352542
	4.0125	0.02547	0.01463	0.03675	0.13761	0.02511	-0.00079		0.02559	0.00973		0.00105	0.0295		0.03293	0.05734		0.02941	0.03011		0.30097	0.09317			8.475	0.000419716	0.000139129	0.00017756	0.000424836	0.00140539	0.0396592		0.000367624	5.82129e-05		0.000205383	0.000240391		0.00110637	0.000577891		0.0207797	0.0149743		0.0803387	0.035495
	4.01667	0.02474	0.01306	0.03827	0.30915	0.0272	0.00154		0.02707	0.01691		0.00058	0.0293		0.06211	0.06155		0.03227	0.03434		0.66147	0.12985			8.47917	0.000410693	0.000137736	0.000178344	0.000424527	0.00140812	0.0402852		0.000367551	5.23163e-05		0.000208717	0.0002384		0.00111519	0.000577342		0.0205776	0.0147122		0.079826	0.035698
	4.02083	0.02359	0.01116	0.04016	0.68891	0.02899	0.00303		0.02841	0.02418		0.00018	0.02891		0.14827	0.06381		0.03791	0.04116		1.36791	0.19877			8.48333	0.000399642	0.000135261	0.000181674	0.000423628	0.00141302	0.0410068		0.000366921	4.98071e-05		0.000210562	0.000232351		0.00112723	0.000574391		0.0202966	0.0144647		0.0793387	0.0358652
	4.025	0.02236	0.00933	0.04235	1.43393	0.02984	0.00385		0.02963	0.03027		2e-05	0.02811		0.36482	0.06389		0.04878	0.05082		2.60632	0.33941			8.4875	0.000389606	0.000132696	0.000186278	0.000422195	0.00141982	0.0418298		0.000366412	4.59179e-05		0.000210294	0.000224274		0.00113865	0.000573087		0.0199737	0.0142307		0.0788786	0.0359993
	4.02917	0.02137	0.00829	0.04441	2.73697	0.02996	0.00419		0.03066	0.03448		-2e-05	0.02664		0.83419	0.06245		0.0701	0.06313		4.56372	0.62647			8.49167	0.000385246	0.000130884	0.000190514	0.000420284	0.00142913	0.0427655		0.000366485	4.06486e-05		0.000209252	0.000217451		0.00114585	0.000575626		0.0196595	0.0140074		0.0784615	0.0361021
	4.03333	0.02069	0.00837	0.04591	4.78856	0.0299	0.00397		0.03134	0.03693		-0.00011	0.02467		1.72318	0.06056		0.11456	0.07699		7.38472	1.18166			8.49583	0.000388186	0.000130398	0.000193649	0.000418598	0.00144202	0.0438294		0.0003668	3.85158e-05		0.000209431	0.000214206		0.00114796	0.000581047		0.019366	0.0137912		0.0780986	0.0361758
	4.0375	0.02017	0.00938	0.04649	7.72969	0.03124	0.00362		0.03173	0.03892		-0.00018	0.02309		3.2161	0.05975		0.2124	0.09057		11.1358	2.17035			8.5	0.000394675	0.000130994	0.000195681	0.000418429	0.00145937	0.0450428		0.000366848	4.1025e-05		0.000210681	0.000214353		0.00114597	0.000586675		0.0190706	0.0135812		0.0777872	0.036218
	4.04167	0.01956	0.0106	0.04678	11.6161	0.03914	0.00472		0.03189	0.04509		4e-05	0.02308		5.47274	0.06242		0.42455	0.10216		15.7981	3.78097			8.50417	0.000399541	0.000131834	0.000196636	0.000420593	0.001481	0.0464319		0.00036646	4.30324e-05		0.000211306	0.000215902		0.00114063	0.000590723		0.0187355	0.0133801		0.0775106	0.0362264
	4.04583	0.01877	0.01117	0.05101	16.4111	0.07287	0.01368		0.03228	0.07112		0.00079	0.02525		8.58912	0.07395		0.85534	0.11103		21.2835	6.18628			8.50833	0.00040167	0.000131746	0.000196367	0.000424527	0.00150739	0.0480311		0.000366	3.73867e-05		0.000209937	0.000217857		0.0011343	0.000593606		0.0183453	0.0131923		0.0772595	0.0362001
	4.05	0.0179	0.01079	0.07674	22.0063	0.18199	0.05004		0.03322	0.15737		0.0018	0.02919		12.5818	0.10826		1.65489	0.11711		27.4679	9.50333			8.5125	0.000403698	0.000130751	0.000194653	0.000428518	0.0015401	0.0498925		0.000366218	2.30844e-05		0.000207258	0.00022066		0.00113132	0.00059587		0.0179038	0.0130186		0.0770357	0.0361392
	4.05417	0.01711	0.00986	0.17506	28.2569	0.46914	0.16416		0.03516	0.38813		0.00236	0.03377		17.3989	0.19811		3.00354	0.12035		34.2195	13.7683			8.51667	0.000407956	0.000129359	0.000191518	0.00043071	0.00158076	0.0520816		0.000367672	8.65666e-06		0.000205115	0.000223942		0.00113467	0.000597106		0.0174235	0.0128575		0.0768416	0.036044
	4.05833	0.01651	0.00891	0.45794	35.0156	1.1019	0.45935		0.03806	0.90521		0.00199	0.03784		22.9474	0.40865		5.07679	0.12046		41.4174	18.937			8.52083	0.000413126	0.000128585	0.000187331	0.000430344	0.00163104	0.0546792		0.000370484	7.40207e-06		0.000205294	0.000225454		0.00114262	0.000596282		0.0169122	0.0127046		0.0766774	0.0359164
	4.0625	0.01623	0.00812	1.12015	42.1561	2.29609	1.10448		0.04159	1.90391		0.00097	0.04064		29.121	0.84735		8.00408	0.11812		48.957	24.9057			8.525	0.000416066	0.000128408	0.000183094	0.000428068	0.00169165	0.0577766		0.000373902	2.79773e-05		0.000207883	0.0002235		0.00115168	0.000593537		0.016373	0.0125552		0.076545	0.0357615
	4.06667	0.01638	0.00733	2.43019	49.5838	4.26283	2.31744		0.04555	3.59816		0.00011	0.04199		35.8178	1.66016		11.8397	0.11504		56.7535	31.5434			8.52917	0.000415255	0.000128695	0.000180034	0.000425427	0.00176346	0.0614796		0.00037698	6.5364e-05		0.000211246	0.000219148		0.00116112	0.000589831		0.0158139	0.0124049		0.0764511	0.0355881
	4.07083	0.01697	0.00643	4.67372	57.2324	7.14172	4.31174		0.05056	6.16668		-4e-05	0.04234		42.948	3.00718		16.5603	0.11334		64.7429	38.7189			8.53333	0.000412619	0.000129138	0.000178785	0.000423347	0.00184828	0.0659084		0.000379137	0.000102374		0.000212972	0.000215275		0.00117179	0.000585714		0.0152494	0.0122528		0.0764026	0.0354041
	4.075	0.01789	0.00544	8.06715	65.0592	10.9599	7.22994		0.05967	9.70473		0.00043	0.04253		50.4332	5.02488		22.0835	0.11371		72.8811	46.3189			8.5375	0.000411403	0.000129337	0.000178613	0.000421633	0.00194836	0.0711973		0.000380204	0.00012182		0.000211663	0.000213763		0.00118333	0.000581665		0.0146949	0.0121013		0.0764063	0.0352053
	4.07917	0.01901	0.00456	12.6887	73.0335	15.6389	11.1015		0.08332	14.2065		0.00121	0.04306		58.2057	7.79306		28.2972	0.11508		81.1365	54.2498			8.54167	0.000411301	0.000128629	0.000178687	0.000419525	0.00206595	0.077495		0.000380058	0.000116928		0.000207883	0.000214501		0.00119339	0.000578714		0.0141614	0.0119531		0.0764679	0.0349827
	4.08333	0.02009	0.00408	18.4689	81.0539	21.037	15.848		0.15007	19.5814		0.00194	0.04367		66.2073	11.3239		35.084	0.11565		89.4828	62.4357			8.54583	0.000409476	0.000126817	0.000179127	0.000416884	0.00220264	0.084962		0.00037921	9.35923e-05		0.00020327	0.000216123		0.00119922	0.000576518		0.0136423	0.0118096		0.0765903	0.0347281
	4.0875	0.02081	0.0042	25.2367	88.6372	26.9974	21.3262		0.32559	25.6921		0.00232	0.04397		74.3893	15.574		42.3376	0.11492		97.8958	70.8149			8.55	0.000404407	0.000124009	0.000180352	0.000414664	0.00235966	0.0937596		0.000378677	6.52386e-05		0.000199193	0.000217709		0.0011986	0.000573155		0.0131244	0.0116728		0.0767799	0.0344465
	4.09167	0.02098	0.00483	32.786	94.3756	33.3806	27.3753		0.73297	32.3936		0.00226	0.0438		82.7151	20.4685		49.9681	0.11376		106.359	79.3406			8.55417	0.000399338	0.000121158	0.000181895	0.000414017	0.00253867	0.104045		0.000378967	4.34087e-05		0.000196038	0.000219516		0.00119215	0.000567048		0.0126012	0.0115428		0.0770477	0.0341471
	4.09583	0.02058	0.00561	40.9271	95.6688	40.0817	33.8524		1.5586	39.56		0.00197	0.04338		91.1597	25.9221		57.9028	0.11398		114.861	87.978			8.55833	0.000398831	0.000119699	0.000182825	0.000414973	0.00274112	0.115969		0.000379622	3.29957e-05		0.000193687	0.000221951		0.00118395	0.000558332		0.0120786	0.0114193		0.0774159	0.0338355
	4.1	0.01976	0.00628	49.5085	89.6188	47.0298	40.6498		3.02905	47.0937		0.00188	0.0431		99.706	31.8535		66.0832	0.11715		123.396	96.7018			8.5625	0.000404002	0.000119986	0.000182556	0.000416041	0.00296948	0.129667		0.000380373	3.32466e-05		0.00019205	0.000223942		0.00117874	0.000547284		0.0115768	0.0113007		0.07791	0.0335116
	4.10417	0.01873	0.00672	58.4186	75.2396	54.1818	47.6984		5.35849	54.9241		0.00246	0.04354		108.338	38.1927		74.4625	0.12505		131.945	105.491			8.56667	0.000411403	0.000120937	0.000180915	0.000415675	0.00322477	0.145259		0.000381755	4.22796e-05		0.000191425	0.000223536		0.00117986	0.000534176		0.0111061	0.0111874		0.0785579	0.0331752
	4.10833	0.01775	0.00698	67.5769	55.2362	61.5084	54.9583		8.68763	63.0001		0.00391	0.04508		117.036	44.8819		83.0011	0.13936		140.487	114.332			8.57083	0.000415458	0.000121379	0.000178075	0.000413427	0.00350734	0.162832		0.0003843	5.85893e-05		0.000191901	0.000220107		0.00118718	0.000519834		0.0106671	0.0110795		0.0793946	0.0328263
	4.1125	0.01701	0.00707	76.9303	35.0104	68.9877	62.4027		13.0493	71.2831		0.00601	0.04854		125.78	51.8734		91.664	0.16395		149.001	123.214			8.575	0.000411909	0.000121091	0.000175063	0.000410589	0.00381649	0.18244		0.000387911	7.72826e-05		0.000192973	0.000215791		0.00119674	0.000506452		0.0102525	0.0109762		0.0804665	0.0324705
	4.11667	0.01662	0.00694	86.447	19.3312	76.6012	70.0029		18.3743	79.7368		0.00829	0.05567		134.559	59.1257		100.424	0.20731		157.479	132.135			8.57917	0.000401163	0.000120207	0.000173446	0.000409043	0.00415181	0.204098		0.000392274	9.08322e-05		0.000194312	0.000214058		0.00120493	0.000495952		0.00984729	0.0108758		0.0818388	0.0321111
	4.12083	0.01663	0.00662	96.1079	9.93335	84.3323	77.7261		24.5299	88.3256		0.01056	0.07279		143.379	66.6019		109.262	0.2894		165.92	141.095			8.58333	0.000388288	0.000118748	0.000174034	0.000409999	0.00451318	0.227784		0.000397413	9.28395e-05		0.00019577	0.000216566		0.00121176	0.000488678		0.00944019	0.0107782		0.0835892	0.0317508
	4.125	0.01714	0.00628	105.895	5.92413	92.1603	85.5403		31.3625	97.0153		0.01275	0.11824		152.269	74.2673		118.171	0.44891		174.322	150.091			8.5875	0.000378352	0.000116913	0.000176042	0.000413371	0.00490033	0.253434		0.000403642	8.205e-05		0.000197169	0.000221545		0.00121759	0.00048408		0.00902965	0.0106849		0.085801	0.031386
	4.12917	0.01841	0.00596	115.784	5.71236	100.058	93.4203		38.7278	105.78		0.01477	0.23502		161.252	82.0909		127.157	0.75041		182.69	159.126			8.59167	0.000373892	0.000115344	0.000177879	0.000417923	0.00531195	0.280949		0.000411398	6.28549e-05		0.000198538	0.000226008		0.00122082	0.000481678		0.0086235	0.0105953		0.0885647	0.0310147
	4.13333	0.02073	0.0056	125.75	8.41613	108.001	101.349		46.5048	114.604		0.01652	0.50396		170.084	90.0464		136.173	1.28425		191.032	168.222			8.59583	0.000376122	0.000114438	0.000178246	0.000421998	0.00574603	0.310195		0.000420633	4.47888e-05		0.000200294	0.000228294		0.00121871	0.000480512		0.00823674	0.0105082		0.091979	0.0306383
	4.1375	0.02409	0.00523	135.772	14.0032	115.968	109.315		54.5988	123.476		0.0179	1.05018		177.529	98.1131		144.742	2.1558		199.37	177.356			8.6	0.000386463	0.000114239	0.000177144	0.000423909	0.00619922	0.341015		0.000430304	3.78886e-05		0.000202586	0.000228479		0.00121064	0.000478453		0.0078819	0.0104238		0.0961658	0.0302645
	4.14167	0.028	0.00512	145.832	22.6054	123.952	117.31		62.9394	132.386		0.01892	2.03275		180.421	106.274		151.154	3.46351		207.716	186.045			8.60417	0.000402684	0.000114526	0.000176213	0.000422757	0.00666877	0.373223		0.000439248	4.57925e-05		0.000204163	0.000227188		0.0011991	0.00047413		0.00757024	0.010346		0.10126	0.029904
	4.14583	0.03167	0.00553	155.914	33.727	131.953	125.327		71.4745	141.327		0.01972	3.61667		173.822	114.514		151.876	5.2753		215.852	192.415			8.60833	0.00042002	0.000115101	0.00017734	0.000419076	0.00715065	0.406597		0.000447659	6.27294e-05		0.000203568	0.000224827		0.0011883	0.000466718		0.00729269	0.0102792		0.107403	0.0295633
	4.15	0.03526	0.00657	166.006	45.8611	139.977	133.357		80.1639	150.299		0.02066	5.93416		153.715	122.815		142.61	7.61266		222.574	192.411			8.6125	0.000434821	0.000115565	0.00018067	0.000414748	0.00764102	0.440875		0.000457669	7.72826e-05		0.000200949	0.000221692		0.0011842	0.000456973		0.00703423	0.0102234		0.114732	0.0292447
	4.15417	0.04261	0.00834	176.101	56.7346	148.029	141.393		88.9747	159.306		0.02309	9.05404		121.285	131.167		121.74	10.4514		224.6	180.832			8.61667	0.000446075	0.000115499	0.000184417	0.000411854	0.00813591	0.475782		0.000471607	8.16737e-05		0.000197735	0.000218115		0.00119091	0.000448189		0.00677733	0.0101761		0.123369	0.0289504
	4.15833	0.06734	0.01081	186.202	64.0697	156.125	149.439		97.8778	168.34		0.03298	12.9705		84.4302	139.568		93.919	13.7342		216.492	155.179			8.62083	0.000454489	0.000114924	0.000186866	0.000411179	0.00863277	0.511056		0.000489688	7.77844e-05		0.000194997	0.000214648		0.00120642	0.000444003		0.00652168	0.0101336		0.133424	0.0286815
	4.1625	0.14395	0.01368	196.332	66.4394	164.266	157.509		106.848	177.396		0.0684	17.6171		53.4698	148.037		69.4731	17.3889		193.343	119.869			8.625	0.000461789	0.000114305	0.000187796	0.000411769	0.00912864	0.546461		0.000509515	7.26406e-05		0.000192854	0.000211735		0.00122318	0.000445513		0.00628355	0.0100931		0.144987	0.0284392
	4.16667	0.34422	0.01636	206.454	63.732	172.243	165.53		115.862	186.489		0.17473	22.8939		34.7214	156.587		58.815	21.3461		155.565	85.5665			8.62917	0.000467872	0.000114438	0.000187723	0.000411994	0.0096209	0.581763		0.000527864	6.93787e-05		0.000191723	0.000210001		0.00123348	0.000450729		0.00608141	0.0100525		0.158132	0.0282231
	4.17083	0.79296	0.01854	216.034	57.0192	179.045	172.966		124.907	195.629		0.44092	28.6951		27.9975	164.958		66.5434	25.5485		111.157	62.5063			8.63333	0.000469494	0.000115808	0.000186768	0.00041132	0.0101049	0.616728		0.000542964	6.66186e-05		0.00019208	0.000209706		0.00123597	0.000456287		0.00591338	0.0100131		0.17292	0.0280344
	4.175	1.67204	0.02007	223.024	47.9955	182.044	178.102		133.976	204.456		1.01156	34.9254		28.8901	171.879		89.4877	29.9551		71.4801	53.9482			8.6375	0.000464729	0.000118218	0.00018476	0.000410842	0.0105766	0.651123		0.000555205	6.3984e-05		0.000193479	0.000210849		0.00123497	0.000459375		0.00575192	0.00997551		0.189392	0.0278734
	4.17917	3.19899	0.02103	222.963	38.3527	176.989	177.626		143.071	211.292		2.07701	41.507		32.3629	174.209		118.587	34.5373		43.9405	55.557			8.64167	0.000457125	0.000120539	0.000182188	0.000411966	0.0110321	0.684738		0.000566306	6.05966e-05		0.000194461	0.000213025		0.00123497	0.000457934		0.00556386	0.00993848		0.207565	0.0277379
	4.18333	5.58108	0.02157	209.954	29.3677	160.127	167.725		152.195	212.106		3.83854	48.3806		34.9489	167.305		142.708	39.273		28.8139	59.7743			8.64583	0.000452867	0.0001216	0.00018018	0.000414832	0.0114704	0.717369		0.000577965	5.24418e-05		0.000193955	0.000215496		0.00123572	0.000451964		0.00534169	0.00990107		0.227412	0.0276246
	4.1875	8.9601	0.02681	180.638	21.7715	131.885	147.073		161.356	201.097		6.45663	55.5035		35.2315	147.905		152.981	44.142		21.8557	60.6529			8.65	0.000454388	0.00012087	0.00017947	0.000417867	0.0118906	0.748822		0.000590617	3.78886e-05		0.000192259	0.000217599		0.00123361	0.00044318		0.00510764	0.00986488		0.248827	0.0275326
	4.19167	13.3769	0.06034	138.727	15.8158	98.5075	119.395		170.583	174.312		10.0086	62.8438		33.3714	118.266		146.181	49.1229		18.5234	56.1245			8.65417	0.000458849	0.000118881	0.000180107	0.000418795	0.0122921	0.7789		0.000603148	2.25826e-05		0.00019083	0.000218926		0.00122442	0.000433915		0.00488985	0.00983187		0.271612	0.0274649
	4.19583	18.7707	0.19149	94.6744	11.425	68.6047	91.9561		179.835	134.457		14.4762	70.3741		30.3262	87.1156		125.459	54.195		16.175	47.4488			8.65833	0.000460775	0.000116272	0.000181968	0.000416153	0.0126727	0.807429		0.000613813	1.58078e-05		0.000190473	0.000219111		0.00120903	0.000426573		0.00469991	0.00980193		0.295508	0.0274221
	4.2	25.0106	0.56566	59.1712	8.34805	47.4219	70.3856		188.534	91.5119		19.7649	78.0676		27.1184	64.8979		97.9305	59.3402		13.9668	37.2739			8.6625	0.000457429	0.000113576	0.000184588	0.000410617	0.0130305	0.834259		0.000621545	2.07007e-05		0.00019077	0.000218447		0.00119389	0.000422524		0.00452875	0.00977265		0.320276	0.0274044
	4.20417	31.9366	1.41545	36.6986	6.27779	34.6812	55.3488		194.578	56.7317		25.7406	85.9001		24.3784	57.3171		70.8166	64.5454		11.9132	27.8759			8.66667	0.000449623	0.000111431	0.000186523	0.000404772	0.0133634	0.859263		0.000626272	3.23684e-05		0.000190562	0.000217857		0.00118557	0.000421357		0.00436103	0.00974399		0.345746	0.0274103
	4.20833	39.3946	3.02069	25.086	4.92456	27.0844	44.1743		193.595	35.5916		32.2646	93.8495		22.2508	62.9338		48.64	69.8055		10.1991	20.3855			8.67083	0.000439688	0.000110481	0.000186204	0.000400894	0.0136697	0.88233		0.00062855	4.31578e-05		0.000188776	0.000218336		0.00118607	0.000420739		0.00418486	0.00971645		0.37178	0.0274422
	4.2125	47.2523	5.6227	19.5949	4.05325	21.6839	34.4149		180.149	26.2838		39.2164	101.896		20.5523	75.4936		32.6914	75.1266		8.92529	14.9219			8.675	0.000429651	0.000110967	0.000183339	0.000399377	0.0139475	0.903368		0.000629229	4.99326e-05		0.000186455	0.000220107		0.00119227	0.000418338		0.00399649	0.00969174		0.398211	0.0274986
	4.21667	55.4043	9.33363	16.579	3.49079	17.1934	25.4638		151.702	23.4303		46.502	110.019		19.001	87.8374		22.1368	80.5303		8.07999	11.1005			8.67917	0.000420425	0.000112205	0.000179299	0.00039932	0.0141956	0.922319		0.000629156	5.34454e-05		0.000184521	0.000222098		0.00119972	0.000413397		0.00380593	0.00966922		0.424844	0.0275745
	4.22083	63.7672	14.1033	14.4234	3.1194	13.4502	17.8666		112.568	22.3152		54.0518	118.205		17.3791	94.8566		15.428	86.0558		7.57886	8.45313			8.68333	0.000412923	0.000112912	0.000175675	0.000399854	0.0144148	0.939166		0.000628986	5.43237e-05		0.000184104	0.00022302		0.00120853	0.000407152		0.00363539	0.00964808		0.451469	0.0276627
	4.225	72.2787	19.7568	12.7335	2.8626	10.5313	12.1192		72.873	20.6671		61.8146	126.446		15.596	94.7399		11.1828	91.76		7.30852	6.61202			8.6875	0.000409071	0.00011205	0.000173397	0.000400725	0.0146057	0.953903		0.000628817	5.34454e-05		0.000184521	0.000222578		0.00122169	0.000399809		0.00349396	0.00962868		0.47791	0.0277594
	4.22917	80.8948	26.0717	11.4245	2.67366	8.36669	8.18205		42.2011	18.1962		69.75	134.742		13.677	88.6637		8.45157	97.7159		7.15708	5.32862			8.69167	0.000410591	0.000109221	0.000172565	0.000402074	0.0147675	0.966541		0.000627847	5.25672e-05		0.000184431	0.000221324		0.00123981	0.000390544		0.00336879	0.00961167		0.504037	0.027859
	4.23333	89.5907	32.8449	10.371	2.52412	6.7688	5.65228		24.1318	15.4216		77.8242	143.097		11.7166	79.4264		6.65725	104.012		7.03173	4.43745			8.69583	0.000417181	0.000105286	0.000172932	0.000403845	0.0148985	0.977093		0.000625084	5.25672e-05		0.000182943	0.000219848		0.00125943	0.000378535		0.00323706	0.00959812		0.529778	0.0279592
	4.2375	98.3551	39.9251	9.42029	2.39714	5.55089	4.06964		16.2943	12.8475		86.0086	151.524		9.83002	69.8075		5.45872	110.753		6.86638	3.82418			8.7	0.000425697	0.000102169	0.000174108	0.000405559	0.0149973	0.98559		0.000620406	5.10617e-05		0.000180443	0.000218226		0.00127631	0.000364742		0.00308999	0.00959087		0.555093	0.0280592
	4.24167	107.181	47.216	8.47055	2.28188	4.58575	3.07645		14.0117	10.6886		94.2821	160.049		8.11652	61.4821		4.64927	118.042		6.62355	3.40683			8.70417	0.000431375	0.00010144	0.000175356	0.000406542	0.015065	0.992073		0.000615074	4.46633e-05		0.000178539	0.000216123		0.00128934	0.000352801		0.00293197	0.00959422		0.579955	0.0281644
	4.24583	116.058	54.6641	7.49633	2.172	3.8035	2.44105		13.4776	8.93171		102.628	168.704		6.64127	54.8332		4.0974	125.888		6.29177	3.12783			8.70833	0.000432692	0.000103054	0.000175993	0.000406767	0.0151043	0.996592		0.000610614	3.46266e-05		0.000177586	0.000213173		0.00130101	0.000347928		0.00278709	0.00961044		0.604351	0.028278
	4.25	124.974	62.2396	6.52728	2.06471	3.16952	2.02637		12.7913	7.48195		111.031	177.295		5.43025	49.4107		3.71688	134.014		5.87885	2.94585			8.7125	0.000432794	0.000105684	0.000175626	0.000407076	0.0151179	0.999205		0.000607075	2.70991e-05		0.000176783	0.000210149		0.00131454	0.000352252		0.00267632	0.00964089		0.628299	0.0283977
	4.25417	133.915	69.9219	5.61274	1.95913	2.66237	1.75168		11.5198	6.26016		119.475	184.738		4.47662	44.5363		3.4502	141.733		5.40554	2.83067			8.71667	0.000435632	0.000107873	0.00017445	0.000408425	0.0151066	1		0.000603173	2.63463e-05		0.000175652	0.000208378		0.00132981	0.00036083		0.00260967	0.00968422		0.651848	0.0285154
	4.25833	142.871	77.6864	4.7948	1.85584	2.26408	1.56644		9.92204	5.22745		127.947	188.234		3.7506	39.7114		3.25872	148.218		4.89832	2.75766			8.72083	0.000441411	0.000108845	0.000173128	0.000411235	0.0150696	0.9991		0.000597889	3.26193e-05		0.000173806	0.000208305		0.00134421	0.000365153		0.00256211	0.00974115		0.675065	0.0286242
	4.2625	151.835	85.5049	4.0958	1.75626	1.95549	1.43538		8.38682	4.37093		136.441	183.613		3.21081	34.7491		3.11518	153.317		4.38451	2.70541			8.725	0.00044719	0.000108823	0.000172246	0.000414776	0.0150067	0.996657		0.000591199	4.49142e-05		0.000171693	0.000208858		0.00135563	0.000359801		0.00250641	0.00981492		0.697991	0.028722
	4.26667	160.81	93.3512	3.51829	1.66066	1.71754	1.33347		7.16017	3.6838		144.969	168.252		2.81353	29.7216		2.99914	158.394		3.88834	2.65523			8.72917	0.000449522	0.000108425	0.000171977	0.000417474	0.0149194	0.99283		0.000583418	5.9342e-05		0.000168777	0.000208895		0.00136407	0.000347311		0.00243163	0.00991172		0.720643	0.028812
	4.27083	169.803	101.211	3.05087	1.56867	1.53207	1.24425		6.29074	3.15438		153.558	145.422		2.51987	24.8381		2.89562	166.14		3.42906	2.59364			8.73333	0.000446075	0.000107607	0.000172369	0.000418008	0.0148115	0.987749		0.000574571	6.6995e-05		0.000165384	0.000207714		0.00137102	0.000335301		0.00235058	0.0100347		0.743017	0.0288995
	4.275	178.818	109.083	2.67549	1.47866	1.38322	1.15916		5.69742	2.76478		162.238	125.255		2.29814	20.3314		2.7942	179.16		3.01958	2.51286			8.7375	0.000437964	0.00010564	0.000173177	0.000416462	0.0146859	0.981497		0.000564973	6.12239e-05		0.0001622	0.000205944		0.00137648	0.000328851		0.00228174	0.010187		0.765111	0.028988
	4.27917	187.848	116.971	2.37242	1.3902	1.25892	1.0748		5.26104	2.49261		170.831	118.929		2.12506	16.3836		2.68968	198.574		2.66667	2.41241			8.74167	0.000429448	0.000102612	0.000173985	0.000413877	0.0145448	0.97414		0.000555374	4.57925e-05		0.000159729	0.000205133		0.0013807	0.000327615		0.00223105	0.010372		0.786905	0.0290718
	4.28333	196.889	124.879	2.1245	1.30393	1.15151	0.99198		4.88493	2.31416		178.304	130.261		1.98458	13.094		2.58123	223.922		2.37071	2.29705			8.74583	0.000425292	0.00010018	0.000174646	0.000411095	0.0143885	0.965793		0.000546867	3.09883e-05		0.000157408	0.000206645		0.00138405	0.00032789		0.00218505	0.0105975		0.808339	0.0291442
	4.2875	205.944	132.808	1.91783	1.22103	1.05644	0.91271		4.51439	2.20622		181.865	152.573		1.86673	10.4789		2.47083	254.077		2.12736	2.17503			8.75	0.000426711	9.99147e-05	0.000175748	0.00040865	0.0142167	0.956624		0.000539935	2.19553e-05		0.000154789	0.000210222		0.00138691	0.000326037		0.00212748	0.0108728		0.829293	0.0292002
	4.29167	215.03	140.759	1.74265	1.14216	0.97181	0.83979		4.13263	2.14655		177.036	173.141		1.76516	8.48834		2.36194	288.034		1.9292	2.05432			8.75417	0.000430868	0.000101705	0.000178148	0.000407245	0.0140293	0.946807		0.000533875	1.55569e-05		0.000151932	0.000214206		0.00138927	0.000320204		0.00205394	0.0112113		0.849622	0.029243
	4.29583	224.164	148.738	1.59265	1.06757	0.89629	0.77474		3.74716	2.11423		160.28	180.981		1.67573	7.03046		2.25753	324.992		1.76765	1.94112			8.75833	0.000433808	0.000104093	0.000182017	0.000407273	0.0138276	0.936439		0.000527331	9.53487e-06		0.00014967	0.000216898		0.00138989	0.000311351		0.00198323	0.0116253		0.869175	0.0292757
	4.3	233.367	156.75	1.46348	0.99769	0.82939	0.71841		3.37568	2.09115		133.514	172.418		1.59526	5.99609		2.15987	363.986		1.6351	1.83827			8.7625	0.000434315	0.000105728	0.000186498	0.000407807	0.0136117	0.925504		0.000519283	7.65299e-06		0.00014845	0.00021723		0.00138927	0.000302842		0.00193034	0.0121277		0.887824	0.0292978
	4.30417	242.624	164.804	1.35187	0.93341	0.77021	0.67047		3.03653	2.06308		106.077	151.547		1.52195	5.27703		2.07045	403.293		1.52491	1.74667			8.76667	0.000433301	0.000106347	0.000190661	0.000406655	0.0133808	0.913894		0.000510218	1.39259e-05		0.00014845	0.000215128		0.00138989	0.000298107		0.00190218	0.0127248		0.905435	0.0293037
	4.30833	251.702	172.901	1.25488	0.87508	0.71828	0.62958		2.74283	2.02114		90.1834	126.439		1.45455	4.77842		1.98896	439.571		1.43197	1.6653			8.77083	0.000432388	0.000106436	0.000193722	0.000402608	0.0131329	0.901452		0.000501686	2.57191e-05		0.000149551	0.000211513		0.00139398	0.000298724		0.00188685	0.0134223		0.921878	0.029289
	4.3125	259.777	181.026	1.17052	0.82263	0.67277	0.59378		2.50061	1.96246		92.7748	104.367		1.39256	4.42307		1.91495	467.193		1.35197	1.59238			8.775	0.000434619	0.00010659	0.000195191	0.00039651	0.0128682	0.888008		0.000495069	3.51285e-05		0.000151188	0.000207825		0.00140143	0.000304489		0.00187715	0.014224		0.937007	0.0292523
	4.31667	265.31	189.156	1.09779	0.7755	0.63391	0.56158		2.30941	1.88877		110.974	89.0089		1.33563	4.15365		1.84701	478.861		1.28166	1.52499			8.77917	0.000443743	0.000107099	0.000194971	0.000390356	0.0125861	0.87339		0.000490464	3.73867e-05		0.0001522	0.000205207		0.00141	0.000312655		0.00187246	0.0151381		0.950699	0.029196
	4.32083	266.841	197.272	1.03565	0.73312	0.60098	0.53179		2.16291	1.8049		134.246	80.4084		1.28341	3.93054		1.78389	468.36		1.21874	1.46033			8.78333	0.000460167	0.000107939	0.00019404	0.000385466	0.0122856	0.85743		0.000486756	3.42502e-05		0.000151932	0.0002041		0.0014167	0.000317665		0.00187684	0.0161725		0.962847	0.0291254
	4.325	264.409	205.374	0.98329	0.69489	0.57322	0.50407		2.05161	1.71592		150.633	76.5363		1.23513	3.72973		1.72329	434.44		1.16163	1.39612			8.7875	0.000476996	0.000109066	0.000194163	0.000381982	0.011963	0.839976		0.000482368	3.07374e-05		0.000150771	0.000204248		0.00142142	0.000314096		0.00188904	0.0173381		0.973378	0.0290426
	4.32917	259.53	213.473	0.93901	0.66013	0.54899	0.47766		1.96454	1.62702		152.788	74.9172		1.19051	3.53857		1.66311	383.042		1.10978	1.33139			8.79167	0.000485613	0.000110437	0.000196587	0.000379453	0.0116152	0.820905		0.000475945	2.98592e-05		0.000149819	0.000205059		0.00142502	0.000301675		0.00190093	0.0186418		0.982235	0.0289495
	4.33333	252.048	221.582	0.90162	0.62822	0.52744	0.45238		1.89247	1.54209		140.642	73.5629		1.14917	3.35242		1.60176	325.493		1.06266	1.26587			8.79583	0.000483281	0.000112316	0.000200628	0.000377148	0.0112408	0.800116		0.00046705	3.01101e-05		0.000149521	0.000205907		0.00142936	0.000285274		0.00189248	0.0200896		0.989371	0.0288418
	4.3375	237.175	229.7	0.8694	0.59868	0.50745	0.42808		1.82792	1.46431		119.878	71.2428		1.11085	3.17215		1.53877	273.508		1.01993	1.20007			8.8	0.000474867	0.000114836	0.000204154	0.000374535	0.0108409	0.777509		0.000456239	2.74755e-05		0.000148985	0.000206313		0.00143681	0.000271206		0.00185212	0.0216774		0.994726	0.0287144
	4.34167	208.684	237.815	0.84082	0.57105	0.48826	0.40486		1.76581	1.39518		97.8933	67.4132		1.07514	3.00059		1.47401	234.534		0.98079	1.13471			8.80417	0.000467466	0.000117709	0.000205574	0.000371528	0.0104177	0.752984		0.000444653	1.8317e-05		0.00014714	0.000205686		0.00144873	0.000262902		0.0017936	0.023396		0.998264	0.0285628
	4.34583	166.366	245.91	0.81435	0.54556	0.46925	0.38254		1.70276	1.33545		80.115	62.0442		1.04114	2.84099		1.40823	210.313		0.9443	1.07128			8.80833	0.000465134	0.000120494	0.000205329	0.000368577	0.00997285	0.726466		0.000433625	4.39106e-06		0.000144134	0.000203621		0.00146437	0.000260294		0.00175073	0.025229		0.999991	0.0283869
	4.35	118.418	253.969	0.78849	0.52248	0.45061	0.36103		1.6374	1.28426		68.5597	55.447		1.0081	2.69612		1.34285	198.54		0.90973	1.01139			8.8125	0.00046706	0.000123014	0.000205452	0.000366161	0.00950732	0.697953		0.000424536	-8.5312e-06		0.000141069	0.00020067		0.00148249	0.000260981		0.00174291	0.0271627		1	0.0281922
	4.35417	75.7288	261.979	0.76192	0.5024	0.43265	0.34018		1.56998	1.23954		62.5207	48.1178		0.97507	2.56748		1.27978	195.493		0.87691	0.95629			8.81667	0.000470001	0.000124451	0.000207484	0.000363969	0.00902286	0.667531		0.000418137	-1.56823e-05		0.000138658	0.00019831		0.00150074	0.000261804		0.00176669	0.0291852		0.998436	0.0279857
	4.35833	44.8452	269.925	0.73381	0.48548	0.41548	0.32038		1.50147	1.1982		60.0629	40.6049		0.94173	2.45518		1.22057	197.779		0.84643	0.9068			8.82083	0.000471623	0.000124628	0.000210986	0.000361074	0.00852219	0.635371		0.000413822	-1.56823e-05		0.000136873	0.000198162		0.0015165	0.000261118		0.00180925	0.0312863		0.995464	0.0277697
	4.3625	25.9872	277.792	0.70453	0.4713	0.39859	0.30228		1.43352	1.15737		59.2072	33.4026		0.90787	2.35712		1.1663	202.788		0.81889	0.86287			8.825	0.000471825	0.000124186	0.000213949	0.000357253	0.00800961	0.601701		0.000410017	-1.05385e-05		0.000135593	0.00020115		0.00152655	0.000260294		0.00186745	0.0334554		0.991241	0.0275392
	4.36667	15.7224	285.475	0.67488	0.45905	0.38204	0.28662		1.36797	1.11442		58.4757	26.8818		0.87396	2.27096		1.11749	208.379		0.79423	0.82398			8.82917	0.000470812	0.00012465	0.000214561	0.000353206	0.00748921	0.566795		0.000405242	-3.26193e-06		0.000135474	0.000206719		0.00152991	0.000261804		0.00193629	0.0356736		0.985929	0.0272876
	4.37083	10.3167	292.321	0.64536	0.4481	0.36599	0.27319		1.30656	1.06846		56.9824	21.2623		0.84023	2.19447		1.07411	212.478		0.77146	0.78898			8.83333	0.000467263	0.000127281	0.000212529	0.000349946	0.00696612	0.530967		0.000399279	1.12913e-06		0.000136873	0.000212583		0.00152792	0.000265373		0.00201608	0.0379157		0.979689	0.0270114
	4.375	7.30418	296	0.61607	0.4379	0.35075	0.26148		1.25003	1.0189		54.3363	16.6221		0.80706	2.12572		1.03553	212.991		0.74968	0.75733			8.8375	0.000461383	0.00013126	0.000208905	0.000347782	0.00644622	0.494574		0.000393195	-1.75642e-06		0.000138807	0.000216234		0.00152221	0.000267569		0.00210026	0.0401538		0.972672	0.0267132
	4.37917	5.4532	291.35	0.58738	0.42834	0.33618	0.25087		1.19914	0.96651		50.5089	12.9297		0.77529	2.06287		1.00162	208.116		0.72858	0.72865			8.84167	0.000455909	0.000134332	0.000205452	0.000346153	0.00593735	0.458002		0.000388081	-1.25459e-05		0.000139551	0.000216677		0.00151402	0.000264824		0.00218912	0.0423601		0.964994	0.0263985
	4.38333	4.22899	271.249	0.56004	0.41913	0.32215	0.24125		1.15426	0.91233		45.7098	10.0829		0.74584	2.0041		0.97226	196.865		0.70822	0.70263			8.84583	0.000452563	0.000135239	0.000203346	0.000344382	0.00544522	0.421648		0.000383912	-2.53427e-05		0.00013845	0.000215312		0.00150446	0.000256246		0.00228174	0.0445122		0.956749	0.0260725
	4.3875	3.39127	231.119	0.53454	0.41021	0.30838	0.23284		1.11548	0.85788		40.28	7.9456		0.71935	1.94772		0.94736	179.486		0.68898	0.67852			8.85	0.000448508	0.0001342	0.000202366	0.000342668	0.00497446	0.385895		0.000379864	-3.47521e-05		0.000136277	0.000214206		0.00149565	0.000244717		0.00238406	0.0465854		0.948039	0.0257365
	4.39167	2.81039	174.668	0.51116	0.40146	0.29503	0.22605		1.08206	0.80422		34.6023	6.37358		0.69568	1.89137		0.92618	157.498		0.67042	0.65614			8.85417	0.000439688	0.000133205	0.000201558	0.000341853	0.00452832	0.351099		0.000375744	-4.03977e-05		0.000133777	0.000214095		0.00148857	0.000235452		0.00251267	0.0485563		0.939022	0.0253862
	4.39583	2.40359	114.346	0.49004	0.39313	0.28262	0.22107		1.05274	0.75254		29.032	5.23299		0.67415	1.83286		0.90756	133.268		0.65201	0.6354			8.85833	0.000427218	0.000133603	0.00020026	0.000341937	0.00410931	0.317576		0.000371938	-4.34087e-05		0.00013095	0.000214095		0.00148336	0.000232021		0.00268696	0.0503985		0.929905	0.0250114
	4.4	2.11297	64.0479	0.4716	0.38564	0.27214	0.21794		1.02685	0.70346		23.8507	4.40965		0.65401	1.77094		0.89064	109.326		0.63329	0.61668			8.8625	0.000416978	0.000135835	0.000198693	0.00034146	0.00371961	0.285611		0.000367672	-4.27814e-05		0.000128004	0.00021321		0.00148038	0.000233805		0.00291288	0.0520939		0.920875	0.0246047
	4.40417	1.89766	30.8547	0.45656	0.37943	0.26462	0.21644		1.00374	0.65788		19.2449	3.81193		0.63464	1.70545		0.87448	87.7147		0.61463	0.5996			8.86667	0.000413734	0.000138974	0.000197469	0.000338621	0.00336112	0.255447		0.000361516	-3.6383e-05		0.000126129	0.000211587		0.00148125	0.000236893		0.00317854	0.0536299		0.912039	0.0241644
	4.40833	1.72917	13.3935	0.44539	0.37459	0.26011	0.21623		0.98243	0.61625		15.3058	3.3703		0.61603	1.63605		0.85868	69.6253		0.59652	0.58391			8.87083	0.000416066	0.000142246	0.000196955	0.000333085	0.00303521	0.227283		0.000353784	-2.39626e-05		0.000126664	0.000210259		0.00148596	0.000237511		0.00345985	0.0549993		0.903407	0.0236964
	4.4125	1.58939	6.05671	0.4378	0.37062	0.2582	0.21691		0.96105	0.57912		12.0456	3.03471		0.59829	1.56264		0.84275	55.3792		0.57906	0.56904			8.875	0.000419716	0.000145473	0.000196734	0.000326397	0.00274233	0.201257		0.000346633	-8.15482e-06		0.000129522	0.000210481		0.00149242	0.000235795		0.0037446	0.0561937		0.894945	0.0232067
	4.41667	1.46823	3.59395	0.43247	0.36646	0.25815	0.21797		0.93812	0.54613		9.42157	2.7707		0.58181	1.48589		0.82651	44.6534		0.56181	0.55499			8.87917	0.000421338	0.000148502	0.000196342	0.000320861	0.0024817	0.177453		0.000341616	6.14748e-06		0.000132914	0.000212251		0.00149602	0.000234835		0.00402684	0.0572011		0.886626	0.0226994
	4.42083	1.36095	2.94434	0.428	0.36132	0.25932	0.21892		0.91241	0.51686		7.3589	2.55521		0.56622	1.40765		0.80998	36.7904		0.54445	0.54177			8.88333	0.000420831	0.000150624	0.000195632	0.000318136	0.00225176	0.155898		0.000338635	1.27968e-05		0.00013476	0.000214611		0.00149341	0.00023655		0.00431378	0.0580141		0.878433	0.0221735
	4.425	1.26561	2.83974	0.42336	0.3553	0.26092	0.21949		0.88356	0.49052		5.76987	2.37347		0.55122	1.33013		0.79368	31.061		0.52698	0.52925			8.8875	0.000418905	0.000151132	0.000194653	0.000318838	0.00205018	0.136567		0.000336599	7.77844e-06		0.000134313	0.000216418		0.0014851	0.000239089		0.00460917	0.0586301		0.870331	0.0216289
	4.42917	1.18105	2.87386	0.41844	0.34926	0.26214	0.21973		0.85212	0.46654		4.56615	2.21673		0.53657	1.25532		0.77827	26.824		0.50972	0.51724			8.89167	0.000414951	0.00014996	0.000193526	0.000322154	0.00187429	0.119392		0.000334514	-5.26927e-06		0.000132408	0.000217082		0.00147554	0.000238952		0.00492396	0.0590595		0.862233	0.0210652
	4.43333	1.10555	2.92848	0.41345	0.34426	0.26249	0.21991		0.81936	0.4446		3.66638	2.08016		0.52269	1.18468		0.76426	23.5896		0.49283	0.50589			8.89583	0.000409578	0.000148479	0.000192743	0.000325751	0.00172183	0.10427		0.000331509	-1.86934e-05		0.00013092	0.000216824		0.0014697	0.000235521		0.00526284	0.0593145		0.854006	0.0204852
	4.4375	1.0375	2.96418	0.40839	0.34085	0.26219	0.2201		0.78635	0.42502		2.99936	1.96082		0.50991	1.11882		0.75161	21.018		0.47669	0.49546			8.9	0.000405522	0.000147418	0.000193257	0.000327297	0.0015911	0.0910726		0.000327097	-2.53427e-05		0.00013098	0.000216603		0.0014671	0.000232021		0.00562018	0.0594124		0.845475	0.019883
	4.44167	0.97554	2.96422	0.40298	0.33871	0.26167	0.22014		0.7535	0.40785		2.50576	1.85687		0.49817	1.05784		0.74022	18.8899		0.46152	0.48608			8.90417	0.000404813	0.000147131	0.000195461	0.000326341	0.00148007	0.0796518		0.000321474	-2.48408e-05		0.000132021	0.00021723		0.001463	0.000232501		0.00597909	0.0593678		0.836456	0.0192566
	4.44583	0.91937	2.92154	0.39731	0.33686	0.26112	0.2197		0.72137	0.39293		2.13861	1.76664		0.487	1.00211		0.73011	17.0716		0.4475	0.47732			8.90833	0.000405928	0.000147219	0.000198742	0.000324486	0.00138582	0.0698462		0.000315608	-2.12025e-05		0.000132766	0.000218336		0.00145444	0.000237511		0.00632611	0.0591931		0.826773	0.018603
	4.45	0.86863	2.83543	0.39181	0.3345	0.26023	0.21873		0.69078	0.37956		1.86249	1.68851		0.47624	0.95172		0.72189	15.4858		0.43432	0.4687			8.9125	0.000406131	0.000146932	0.000202195	0.000323475	0.00130519	0.0614871		0.000310494	-1.89443e-05		0.000132736	0.000218779		0.00144463	0.000243824		0.00665247	0.058897		0.81626	0.017936
	4.45417	0.8229	2.7099	0.387	0.33146	0.25877	0.2175		0.66224	0.36729		1.65151	1.62043		0.46633	0.90652		0.71619	14.09		0.42162	0.45978			8.91667	0.00040461	0.000146136	0.000205158	0.000323671	0.0012363	0.0544119		0.000306616	-1.9697e-05		0.000132766	0.000218078		0.00143743	0.00024705		0.00696539	0.0584878		0.804748	0.0172645
	4.45833	0.78122	2.55275	0.38308	0.3282	0.25662	0.21637		0.63597	0.35541		1.48703	1.56039		0.4579	0.86591		0.71368	12.8603		0.40936	0.45077			8.92083	0.000402684	0.000145318	0.000207068	0.000324262	0.00117833	0.0484624		0.000303998	-2.15789e-05		0.000133807	0.000217451		0.0014347	0.000244442		0.00726672	0.0579774		0.792063	0.016595
	4.4625	0.74328	2.37358	0.37993	0.32537	0.25417	0.21558		0.61177	0.34376		1.35555	1.50704		0.45093	0.83005		0.71433	11.7808		0.39779	0.44184			8.925	0.00040096	0.000144368	0.000207362	0.00032429	0.0011298	0.0434917		0.000302544	-1.99479e-05		0.000135712	0.000217783		0.0014383	0.000234972		0.00755554	0.0573802		0.778047	0.0159304
	4.46667	0.70841	2.1827	0.37746	0.32342	0.25178	0.21514		0.58991	0.33257		1.24739	1.45929		0.44497	0.79928		0.71758	10.8375		0.38726	0.43323			8.92917	0.00039944	0.000143108	0.000206015	0.000323868	0.00108857	0.0393601		0.000301817	-1.2044e-05		0.000137676	0.000218373		0.00145083	0.000220492		0.00783809	0.05671		0.762584	0.0152775
	4.47083	0.67606	1.98962	0.37564	0.32229	0.24973	0.21491		0.57027	0.32239		1.15567	1.41683		0.43931	0.77394		0.72216	10.0169		0.37756	0.42523			8.93333	0.000397818	0.000142268	0.00020364	0.000323728	0.00105293	0.0359435		0.000301186	-7.52753e-07		0.000139224	0.000217525		0.00147032	0.000205738		0.00813317	0.0559752		0.745605	0.0146366
	4.475	0.64492	1.80287	0.37435	0.32162	0.24823	0.21464		0.5528	0.31338		1.07569	1.38004		0.43373	0.753		0.7265	9.30481		0.36818	0.41811			8.9375	0.000397006	0.000142423	0.000201289	0.000324177	0.00102235	0.0331286		0.000300241	7.52753e-06		0.000140265	0.000214574		0.00148832	0.000196267		0.00844608	0.055186		0.727063	0.0140048
	4.47917	0.61449	1.62883	0.37326	0.32112	0.24767	0.21405		0.53707	0.30562		1.00466	1.34886		0.42815	0.7354		0.72907	8.68623		0.35866	0.4119			8.94167	0.000396702	0.000143086	0.000199673	0.000324486	0.000996241	0.0308158		0.000298932	8.5312e-06		0.000140533	0.000210776		0.00149515	0.000194071		0.00877244	0.0543554		0.706942	0.013374
	4.48333	0.58465	1.47171	0.37195	0.32074	0.24791	0.21298		0.52286	0.29865		0.94102	1.32245		0.42265	0.71952		0.729	8.14617		0.3493	0.40641			8.94583	0.00039508	0.000142931	0.000198963	0.000324149	0.000974322	0.0289145		0.000297284	3.76376e-06		0.000139105	0.00020812		0.00148932	0.000195993		0.00909099	0.0534967		0.685249	0.0127468
	4.4875	0.55609	1.33395	0.37008	0.32043	0.2488	0.21152		0.51005	0.29227		0.88389	1.29888		0.41718	0.70447		0.726	7.67077		0.34084	0.40138			8.95	0.000390822	0.000141207	0.000198791	0.000323559	0.000956208	0.0273496		0.000295151	-1.12913e-06		0.000135444	0.000207788		0.0014779	0.000197022		0.009387	0.0526244		0.662024	0.0121293
	4.49167	0.52918	1.21605	0.36742	0.31988	0.24989	0.20997		0.4985	0.28626		0.83303	1.27669		0.41162	0.68975		0.72023	7.24864		0.33373	0.39664			8.95417	0.000385449	0.00013882	0.000198546	0.000323756	0.000941272	0.0260594		0.000292436	-1.75642e-06		0.000130533	0.000209669		0.00146883	0.00019462		0.00964859	0.0517461		0.637349	0.011534
	4.49583	0.50365	1.11693	0.36393	0.31864	0.25088	0.2086		0.48783	0.28064		0.78787	1.25455		0.406	0.67575		0.71233	6.86985		0.32767	0.39189			8.95833	0.000381901	0.000136963	0.00019791	0.000325582	0.000928117	0.0249972		0.000289503	1.88188e-06		0.000126218	0.000213062		0.00146399	0.000190777		0.00988265	0.0508669		0.611356	0.0109668
	4.5	0.47919	1.03437	0.35998	0.31664	0.25157	0.20764		0.47783	0.27529		0.74784	1.23076		0.40045	0.66304		0.70324	6.52751		0.3219	0.38669			8.9625	0.000381799	0.000136388	0.000197248	0.000329348	0.000915852	0.0241228		0.000286861	6.02202e-06		0.000123837	0.000217082		0.00146126	0.000188581		0.010112	0.0499781		0.584226	0.0104368
	4.50417	0.45591	0.96597	0.35636	0.31435	0.25207	0.20729		0.46837	0.27005		0.7122	1.20357		0.39501	0.65199		0.69393	6.21731		0.31595	0.38095			8.96667	0.000383827	0.000136874	0.00019742	0.000334603	0.000903405	0.0234005		0.000284607	6.90023e-06		0.000122914	0.00022066		0.00146101	0.000188856		0.0103536	0.0490698		0.556183	0.00994277
	4.50833	0.43437	0.90981	0.35365	0.31238	0.25261	0.20772		0.45957	0.26485		0.68033	1.17197		0.38972	0.64249		0.68514	5.93698		0.30991	0.37499			8.97083	0.000386868	0.000137604	0.000198742	0.000340111	0.0008911	0.0227975		0.000282741	4.89289e-06		0.000121962	0.000222651		0.00146796	0.000190022		0.0106023	0.0481337		0.527476	0.00948545
	4.5125	0.41496	0.86425	0.35186	0.31099	0.25333	0.20888		0.45118	0.25971		0.65258	1.13586		0.38478	0.63422		0.67713	5.68402		0.30396	0.36907			8.975	0.000391126	0.000138002	0.000200358	0.000344579	0.000879624	0.0222866		0.00028199	1.38005e-06		0.000120444	0.000222651		0.00148621	0.000189611		0.0108398	0.0471687		0.49837	0.00905634
	4.51667	0.39751	0.82769	0.35059	0.30994	0.25398	0.21055		0.44298	0.25453		0.62911	1.0952		0.38025	0.62648		0.66973	5.4549		0.29832	0.36328			8.97917	0.000397108	0.00013798	0.000200873	0.000347586	0.00086995	0.0218457		0.000282935	-2.63463e-06		0.000119879	0.000221434		0.00151278	0.000186317		0.0110504	0.0461733		0.469127	0.00865098
	4.52083	0.38148	0.79783	0.34937	0.30885	0.25423	0.21251		0.4349	0.24909		0.60989	1.05026		0.37601	0.61856		0.66257	5.24555		0.29292	0.35771			8.98333	0.000403393	0.000138488	0.000199673	0.000350002	0.00086232	0.0214591		0.000285092	-7.27661e-06		0.000121813	0.00022077		0.0015381	0.000180278		0.0112319	0.0451413		0.440005	0.0082631
	4.525	0.36645	0.77297	0.348	0.30775	0.25394	0.21468		0.42725	0.24326		0.59346	1.00144		0.37185	0.60955		0.65531	5.05176		0.28787	0.35262			8.9875	0.000406536	0.000140124	0.000197224	0.00035315	0.000856511	0.0211141		0.000286837	-1.19186e-05		0.000125861	0.000222061		0.00155473	0.000173484		0.0113837	0.0440672		0.411243	0.00789453
	4.52917	0.35256	0.75196	0.34641	0.3071	0.25331	0.21705		0.42021	0.23749		0.57797	0.94949		0.36776	0.59892		0.64769	4.86939		0.28302	0.34818			8.99167	0.000402582	0.000142378	0.000194457	0.000357618	0.000851998	0.0208025		0.000286765	-1.76897e-05		0.000129819	0.000225307		0.00156379	0.000169298		0.0115204	0.0429484		0.383076	0.00754457
	4.53333	0.33996	0.73469	0.3446	0.30714	0.25277	0.21925		0.41355	0.23208		0.56173	0.89554		0.36394	0.58643		0.6394	4.69477		0.27833	0.34419			8.99583	0.000390619	0.000144456	0.000192522	0.000362985	0.000848982	0.020514		0.000284535	-2.65973e-05		0.000132051	0.000229548		0.00157137	0.000170533		0.0116568	0.0417833		0.355726	0.00721745
	4.5375	0.32874	0.72106	0.34279	0.3078	0.25286	0.22092		0.40685	0.22719		0.54422	0.84098		0.3606	0.57258		0.6306	4.52484		0.27382	0.3402			9	0.00037521	0.000146158	0.000192547	0.000368381	0.000847606	0.020242		0.000280923	-3.82649e-05		0.000132617	0.000233494		0.0015813	0.000177327		0.0118096	0.0405705		0.329394	0.00691147
	4.54167	0.31851	0.71055	0.34131	0.3093	0.25385	0.2222		0.40011	0.22243		0.52526	0.78713		0.35766	0.55844		0.622	4.35801		0.26944	0.33605			9.00417	0.000364058	0.000148457	0.000194677	0.00037327	0.000847404	0.0199782		0.000277384	-4.69216e-05		0.000132498	0.000235892		0.00159495	0.00018666		0.0119748	0.0393074		0.304253	0.00662741
	4.54583	0.30901	0.70177	0.34034	0.31255	0.2556	0.22425		0.39354	0.21755		0.50487	0.73531		0.3548	0.54506		0.61442	4.19279		0.26502	0.33197			9.00833	0.000361726	0.000152083	0.000197714	0.000377795	0.000847262	0.0197203		0.000274767	-4.71725e-05		0.000132081	0.000236113		0.00161109	0.000193179		0.0121381	0.0379966		0.280421	0.00636083
	4.55	0.30024	0.69402	0.33969	0.3187	0.25733	0.22879		0.3874	0.21266		0.48314	0.68633		0.35163	0.5329		0.60815	4.02959		0.26051	0.32832			9.0125	0.00036639	0.000156791	0.000200162	0.000382516	0.000846169	0.0194681		0.000272537	-3.93941e-05		0.000131218	0.000234564		0.00162437	0.000193042		0.0122902	0.036643		0.257977	0.00610989
	4.55417	0.29239	0.68715	0.33903	0.32792	0.25847	0.23844		0.38174	0.20821		0.46054	0.64132		0.34798	0.52175		0.60293	3.86931		0.2559	0.32534			9.01667	0.00037227	0.000161566	0.000201387	0.000387293	0.000843923	0.0192239		0.000269579	-2.94828e-05		0.0001297	0.000232351		0.00162797	0.000187758		0.012436	0.0352537		0.236967	0.00586958
	4.55833	0.28565	0.6817	0.33821	0.33818	0.25882	0.25629		0.37644	0.20449		0.43745	0.60081		0.34392	0.51091		0.59802	3.71402		0.25127	0.32304			9.02083	0.0003745	0.000165147	0.000202195	0.000391452	0.000841636	0.0189882		0.000265847	-2.4339e-05		0.000127914	0.000230913		0.00162077	0.000182268		0.0125727	0.0338365		0.217419	0.00563784
	4.5625	0.28002	0.6776	0.33732	0.34539	0.25889	0.28577		0.37132	0.20142		0.41471	0.56502		0.33984	0.49992		0.59286	3.56474		0.24684	0.32127			9.025	0.000372371	0.000166672	0.000203934	0.00039488	0.000840867	0.0187597		0.000262962	-2.63463e-05		0.000126783	0.000231171		0.00160848	0.000179386		0.0126863	0.0324032		0.199343	0.00541477
	4.56667	0.27506	0.67454	0.33655	0.34581	0.25926	0.32869		0.36633	0.19845		0.39267	0.5332		0.33628	0.48927		0.58688	3.42295		0.24284	0.31939			9.02917	0.000367302	0.000166053	0.000206872	0.00039814	0.000842283	0.0185382		0.000262575	-3.17411e-05		0.000126873	0.000233457		0.00159743	0.000177876		0.0127645	0.0309653		0.182718	0.00520336
	4.57083	0.27015	0.67225	0.33617	0.3391	0.2603	0.38316		0.36148	0.19512		0.37171	0.50491		0.33359	0.47953		0.57987	3.28909		0.23942	0.31653			9.03333	0.000360611	0.000163754	0.000210006	0.000401821	0.000845177	0.018326		0.000264441	-3.24938e-05		0.000127141	0.000237293		0.00158887	0.000174788		0.0128112	0.0295338		0.1675	0.00500451
	4.575	0.26499	0.6704	0.33621	0.32849	0.26199	0.44201		0.35677	0.19151		0.35165	0.48006		0.33169	0.47082		0.57201	3.16335		0.23651	0.3122			9.0375	0.000354528	0.000161079	0.000212455	0.000406065	0.000848436	0.0181258		0.000266477	-2.17044e-05		0.00012595	0.000242088		0.00158216	0.000169915		0.0128459	0.0281185		0.153626	0.00482187
	4.57917	0.25983	0.6683	0.33646	0.31783	0.26403	0.49443		0.3521	0.18816		0.33265	0.4591		0.33018	0.46224		0.56381	3.04523		0.23401	0.30692			9.04167	0.000350169	0.000159775	0.000213778	0.000410926	0.000851391	0.0179376		0.000266841	-1.00367e-06		0.000122825	0.000247546		0.0015772	0.000165386		0.0128825	0.0267324		0.141025	0.0046566
	4.58333	0.25524	0.66492	0.33646	0.30917	0.26611	0.53053		0.34739	0.18553		0.31476	0.442		0.32863	0.45289		0.55567	2.93383		0.23185	0.30164			9.04583	0.000346215	0.000160527	0.000213386	0.00041649	0.000853819	0.0177607		0.000265241	2.04498e-05		0.000119432	0.000253189		0.00157211	0.000163739		0.0129176	0.0253854		0.129615	0.00451144
	4.5875	0.25149	0.6591	0.33578	0.30292	0.26794	0.54565		0.34271	0.18359		0.29798	0.42852		0.32685	0.44261		0.54759	2.82782		0.22984	0.29739			9.05	0.000340233	0.000162649	0.000211133	0.000422335	0.00085552	0.0175962		0.000262768	3.29957e-05		0.000118123	0.000258057		0.00156367	0.000165935		0.0129326	0.0240885		0.119302	0.00438397
	4.59167	0.24855	0.65009	0.33438	0.29883	0.2694	0.54162		0.33837	0.18202		0.28235	0.41776		0.32499	0.43203		0.53928	2.72617		0.22764	0.29436			9.05417	0.00033192	0.00016497	0.00020817	0.000427871	0.000856268	0.0174455		0.000260514	3.28702e-05		0.000119819	0.00026145		0.00155039	0.000170533		0.0129104	0.022849		0.109981	0.00426735
	4.59583	0.2462	0.63793	0.33267	0.29649	0.27108	0.52457		0.33459	0.18052		0.26802	0.40888		0.32314	0.42206		0.53067	2.6279		0.22496	0.29217			9.05833	0.000324823	0.000166805	0.000206358	0.00043248	0.000856329	0.0173095		0.000258818	2.39626e-05		0.000123659	0.000262889		0.00153251	0.000173209		0.0128531	0.0216766		0.101552	0.00415348
	4.6	0.24409	0.62296	0.33155	0.29536	0.27445	0.50119		0.33161	0.17874		0.25499	0.40109		0.32118	0.4133		0.52187	2.53392		0.22193	0.29033			9.0625	0.000323911	0.000168308	0.000206921	0.000436133	0.000856754	0.0171874		0.000257509	1.44278e-05		0.000127855	0.00026263		0.00150943	0.000170602		0.0127805	0.0205781		0.0939273	0.00403755
	4.60417	0.24181	0.60609	0.3315	0.29485	0.28172	0.47832		0.32955	0.17643		0.24313	0.3944		0.31894	0.40575		0.51335	2.4459		0.21895	0.28857			9.06667	0.000330906	0.0001697	0.000209688	0.00043914	0.000858636	0.0170798		0.000256636	1.04131e-05		0.000130861	0.000261856		0.00148199	0.000163602		0.0127139	0.0195616		0.0870372	0.00392094
	4.60833	0.23947	0.58833	0.33248	0.29447	0.296	0.46514		0.32796	0.17367		0.23219	0.38897		0.31659	0.39894		0.5052	2.36749		0.21633	0.28698			9.07083	0.000340943	0.000171004	0.000213263	0.000441922	0.000861976	0.016987		0.000256248	1.26713e-05		0.00013226	0.000262003		0.00145555	0.000156808		0.0126591	0.01863		0.0808131	0.00381266
	4.6125	0.23735	0.57086	0.334	0.29396	0.32104	0.47421		0.32547	0.17084		0.22239	0.38523		0.31448	0.39222		0.4974	2.30261		0.21406	0.2858			9.075	0.000347533	0.000172353	0.000216006	0.000444704	0.000865619	0.0169105		0.000255885	1.70624e-05		0.000132498	0.000263221		0.00143569	0.000153788		0.0126018	0.0177833		0.0751934	0.00371957
	4.61667	0.23576	0.5545	0.33786	0.29347	0.36029	0.51399		0.32078	0.16837		0.21394	0.38347		0.31271	0.38559		0.48953	2.25536		0.2121	0.28524			9.07917	0.000348547	0.000174055	0.000217059	0.000447514	0.000868311	0.0168502		0.000254697	1.88188e-05		0.00013223	0.000265138		0.00142216	0.000155298		0.0125264	0.0170197		0.0701185	0.00364145
	4.62083	0.23433	0.53964	0.35111	0.29324	0.41445	0.57402		0.31378	0.16649		0.20691	0.38352		0.31102	0.37921		0.48119	2.22751		0.2104	0.28502			9.08333	0.000345809	0.000176089	0.000216569	0.000450521	0.000869606	0.0168053		0.000252685	1.60587e-05		0.000131486	0.000268015		0.00140814	0.000159965		0.0124347	0.0163367		0.0655272	0.00357532
	4.625	0.23263	0.52632	0.3869	0.29354	0.48189	0.62148		0.30609	0.16527		0.20088	0.3846		0.30926	0.3733		0.47217	2.21806		0.20879	0.28474			9.0875	0.000341044	0.0001781	0.000215418	0.000453528	0.000870092	0.0167707		0.00025111	9.40941e-06		0.000129849	0.000272441		0.0013879	0.000166141		0.0123462	0.0157323		0.0613597	0.00351844
	4.62917	0.23041	0.51422	0.45406	0.29399	0.56185	0.62156		0.29942	0.16457		0.19566	0.38578		0.30746	0.36771		0.46266	2.22264		0.20693	0.28451			9.09167	0.000335773	0.000180244	0.000214365	0.00045631	0.000871083	0.0167403		0.00025111	1.00367e-06		0.000127022	0.000278305		0.00136221	0.000171905		0.0122795	0.0152035		0.0575616	0.00346887
	4.63333	0.22788	0.50277	0.54121	0.29353	0.65694	0.56777		0.29449	0.16399		0.19124	0.3863		0.30577	0.36231		0.45313	2.23473		0.20471	0.28503			9.09583	0.000332833	0.000183273	0.000213386	0.000458755	0.000873795	0.01671		0.000252298	-6.14748e-06		0.000123659	0.000284169		0.00133701	0.000175611		0.0122376	0.0147464		0.054088	0.00342329
	4.6375	0.22557	0.49122	0.61146	0.29107	0.76375	0.48683		0.2908	0.16301		0.18765	0.38597		0.30428	0.35705		0.44416	2.24697		0.20252	0.28901			9.1	0.000333644	0.00018776	0.000211892	0.000461593	0.000878511	0.0166763		0.000253073	-1.02876e-05		0.000120712	0.000287931		0.0013174	0.000176572		0.0122035	0.0143584		0.050905	0.00337909
	4.64167	0.22411	0.47864	0.62591	0.28677	0.85906	0.41823		0.28739	0.16155		0.18474	0.38494		0.30294	0.35183		0.43571	2.2534		0.20081	0.30395			9.10417	0.000335266	0.000193441	0.000209541	0.000465471	0.000884036	0.0166382		0.000252031	-1.07895e-05		0.000118986	0.000288669		0.00130262	0.000175817		0.0121537	0.0140339		0.0479836	0.00334152
	4.64583	0.22376	0.46478	0.57766	0.28132	0.90189	0.39346		0.28365	0.15994		0.18245	0.38314		0.30161	0.34648		0.42739	2.25083		0.19973	0.34435			9.10833	0.000334455	0.000199498	0.000206799	0.000469827	0.000888975	0.0165952		0.000248904	-7.02569e-06		0.000118897	0.00028723		0.00128897	0.000174994		0.0120777	0.0137724		0.045298	0.00331867
	4.65	0.22417	0.44989	0.49913	0.27579	0.86598	0.42863		0.27977	0.1585		0.18075	0.38028		0.30043	0.341		0.41977	2.23992		0.19911	0.4256			9.1125	0.000332123	0.000205201	0.000204644	0.000473199	0.000892739	0.0165472		0.00024505	4.14014e-06		0.000120504	0.00028546		0.00127445	0.00017417		0.011982	0.013571		0.0428282	0.00331627
	4.65417	0.22445	0.43494	0.43508	0.27056	0.76876	0.52398		0.27643	0.15713		0.17956	0.37636		0.30035	0.33561		0.41637	2.2239		0.19866	0.54944			9.11667	0.000332123	0.000210307	0.000204056	0.000474941	0.000895694	0.0164909		0.000242578	2.4339e-05		0.000123063	0.000285312		0.00125881	0.000171219		0.0118834	0.0134276		0.0405553	0.00333272
	4.65833	0.22431	0.42049	0.41294	0.26606	0.66237	0.66038		0.27394	0.15574		0.17854	0.37207		0.30392	0.33066		0.42609	2.20698		0.19809	0.69289			9.12083	0.000335975	0.000214684	0.000205672	0.000475531	0.000898548	0.0164199		0.000242796	4.84271e-05		0.000125444	0.00028771		0.00124205	0.000164494		0.0117986	0.0133359		0.0384641	0.00335968
	4.6625	0.22393	0.40672	0.43276	0.26275	0.59519	0.79927		0.27174	0.15467		0.17722	0.36834		0.31692	0.32639		0.46413	2.1924		0.19722	0.82238			9.125	0.000341247	0.000217978	0.000209149	0.000475138	0.000901725	0.0163286		0.00024505	6.61168e-05		0.000126664	0.000292025		0.00122666	0.000155984		0.0117269	0.0132908		0.0365386	0.00338766
	4.66667	0.22374	0.39363	0.47497	0.26139	0.58408	0.89518		0.26928	0.15454		0.17541	0.36584		0.34926	0.32272		0.54385	2.18132		0.19588	0.92313			9.12917	0.000343579	0.000219989	0.000212921	0.000472946	0.000905044	0.016217		0.000247716	7.07588e-05		0.000126635	0.000296856		0.00121536	0.000150151		0.0116531	0.0132901		0.0347686	0.00340867
	4.67083	0.22351	0.38169	0.51357	0.26424	0.6119	0.91694		0.26627	0.15549		0.17337	0.36463		0.41139	0.3195		0.66071	2.17333		0.19412	1.00453			9.13333	0.000340031	0.00022105	0.000214904	0.000468506	0.00090806	0.0160889		0.000249777	6.36076e-05		0.00012601	0.000300655		0.00120841	0.000149945		0.0115611	0.0133354		0.0331373	0.00342295
	4.675	0.22296	0.37138	0.52899	0.27734	0.64502	0.86328		0.26304	0.15777		0.17146	0.36424		0.50476	0.31678		0.77994	2.16751		0.19225	1.07137			9.1375	0.000333542	0.000221758	0.000214145	0.000463223	0.000910974	0.0159488		0.000251037	5.19399e-05		0.000125653	0.000302388		0.00120183	0.0001542		0.0114441	0.0134255		0.0316287	0.00343586
	4.67917	0.22231	0.36308	0.5147	0.31458	0.65347	0.75937		0.26004	0.1632		0.16988	0.36394		0.61387	0.3147		0.85337	2.16297		0.19063	1.10354			9.14167	0.000330602	0.000222222	0.000211304	0.000459345	0.000914395	0.0157947		0.000251692	4.20287e-05		0.00012592	0.000302351		0.00119078	0.000159622		0.0113033	0.0135567		0.0302292	0.00345391
	4.68333	0.22223	0.35662	0.47763	0.4012	0.62638	0.64041		0.25783	0.17826		0.16866	0.36312		0.71137	0.31313		0.85958	2.15924		0.18946	1.07309			9.14583	0.000336279	0.000221691	0.000207974	0.000457631	0.000918402	0.0156226		0.000251958	3.6383e-05		0.000126664	0.000302241		0.00117241	0.000164631		0.0111496	0.0137214		0.0289294	0.00348189
	4.6875	0.2229	0.35153	0.4314	0.5732	0.57231	0.53439		0.25658	0.21529		0.16786	0.36173		0.77661	0.31175		0.8222	2.15635		0.18938	0.97604			9.15	0.000349459	0.000219658	0.00020555	0.000456731	0.000921802	0.0154294		0.000251667	3.6383e-05		0.000127379	0.000304159		0.0011492	0.000169984		0.0109853	0.0139138		0.027727	0.00351844
	4.69167	0.22374	0.34729	0.38899	0.86911	0.51065	0.45438		0.25572	0.29094		0.1675	0.36044		0.8049	0.31054		0.78006	2.15445		0.19166	0.84552			9.15417	0.000363449	0.000216364	0.000204472	0.000454933	0.000923057	0.0152143		0.000250601	4.27814e-05		0.000127706	0.000308732		0.00112797	0.000176297		0.0108139	0.0141326		0.026619	0.00356047
	4.69583	0.22393	0.34374	0.35753	1.31151	0.45861	0.39997		0.25406	0.4213		0.16728	0.36012		0.79926	0.30971		0.74874	2.15363		0.20282	0.7462			9.15833	0.000371053	0.000212849	0.000204619	0.00045187	0.000921741	0.014977		0.00024888	5.52019e-05		0.000127974	0.000314854		0.00111519	0.000182131		0.0106324	0.0143792		0.0255992	0.0036033
	4.7	0.22345	0.3405	0.338	1.88513	0.42435	0.36391		0.25107	0.6183		0.16669	0.36094		0.76185	0.30982		0.71654	2.15405		0.24374	0.76326			9.1625	0.000369735	0.000209755	0.000205574	0.00044861	0.000919009	0.0147191		0.00024728	7.1637e-05		0.000128807	0.000320276		0.00111072	0.000185356		0.0104384	0.0146537		0.0246638	0.00364727
	4.70417	0.22299	0.33693	0.32761	2.52199	0.40664	0.33849		0.24701	0.88827		0.16548	0.36223		0.6976	0.31381		0.66797	2.15635		0.35459	0.99455			9.16667	0.00036274	0.000207058	0.000206652	0.000446587	0.000916155	0.0144426		0.000246747	8.92012e-05		0.000130206	0.000323189		0.00110687	0.000186042		0.0102203	0.0149531		0.0237981	0.00369719
	4.70833	0.2232	0.33185	0.32247	3.11063	0.39937	0.3187		0.24272	1.22329		0.16392	0.36316		0.62074	0.33333		0.60245	2.1612		0.57558	1.52917			9.17083	0.000355136	0.000204847	0.000206872	0.000445941	0.000913504	0.014151		0.000247426	0.000105511		0.000131367	0.000323927		0.00109495	0.000186797		0.0099662	0.0152747		0.0229917	0.00375532
	4.7125	0.22387	0.32455	0.31978	3.52899	0.39543	0.30266		0.2389	1.57928		0.16249	0.36346		0.55606	0.40094		0.53406	2.16948		0.90238	2.3994			9.175	0.00034956	0.000203433	0.000205574	0.000445238	0.000910812	0.013844		0.000248298	0.000119186		0.000131605	0.000324296		0.00107249	0.000189679		0.00967988	0.0156203		0.0222381	0.00381803
	4.71667	0.2246	0.31529	0.318	3.6902	0.39065	0.29025		0.23611	1.86953		0.16133	0.36343		0.53672	0.57789		0.48021	2.18205		1.26235	3.52058			9.17917	0.000346113	0.000202637	0.000202979	0.000442596	0.000907635	0.0135238		0.000248007	0.000126588		0.000131099	0.000326066		0.00104654	0.000195238		0.00937573	0.0159885		0.0215421	0.00388233
	4.72083	0.22511	0.30524	0.31879	3.57512	0.38383	0.28292		0.23456	2.00144		0.16	0.36337		0.60727	0.93676		0.45198	2.20006		1.57329	4.66912			9.18333	0.000344491	0.000201532	0.000200113	0.000437341	0.000903405	0.0131895		0.000245996	0.000122071		0.000130444	0.000328648		0.00102854	0.000202581		0.00905938	0.0163778		0.0209091	0.00394823
	4.725	0.22586	0.29556	0.32924	3.23522	0.37671	0.28468		0.2347	1.93333		0.15806	0.36345		0.82387	1.50933		0.45271	2.2239		1.85337	5.54168			9.1875	0.000344289	0.000199056	0.000197812	0.000430316	0.000897738	0.0128424		0.000242869	0.000105009		0.000129968	0.000330012		0.00102532	0.000209306		0.00872081	0.0167828		0.0203382	0.00401722
	4.72917	0.2271	0.28698	0.37113	2.76565	0.37232	0.31066		0.23703	1.7025		0.15572	0.36394		1.24103	2.22941		0.48257	2.25222		2.2448	5.88531			9.19167	0.000344897	0.000195165	0.000197052	0.000422982	0.000890614	0.0124797		0.000239984	8.45592e-05		0.000129194	0.000329348		0.00103363	0.000212188		0.00834344	0.0171984		0.0198239	0.00408872
	4.73333	0.22872	0.27977	0.49217	2.26734	0.37779	0.40275		0.24453	1.40537		0.1539	0.36507		1.87342	2.92761		0.54945	2.28209		2.88774	5.61775			9.19583	0.000343376	0.000190744	0.000198718	0.000416097	0.000882255	0.0120992		0.000238894	7.33934e-05		0.000127587	0.000328611		0.00104468	0.0002091		0.00793134	0.0176204		0.0193577	0.00415908
	4.7375	0.23042	0.27369	0.77098	1.8162	0.41199	0.64907		0.26515	1.15545		0.15343	0.36681		2.65317	3.39926		0.68446	2.31063		3.76056	4.86026			9.2	0.000335468	0.000186589	0.000202342	0.000409549	0.000872966	0.0117026		0.000240493	7.67808e-05		0.000125176	0.000329975		0.00105287	0.000201963		0.00749796	0.0180463		0.0189297	0.00422521
	4.74167	0.23194	0.26804	1.29136	1.4512	0.52206	1.18082		0.3141	1.05135		0.15419	0.36884		3.41872	3.50035		0.95624	2.33647		4.63742	3.86115			9.20417	0.000320971	0.000182764	0.000205672	0.000403058	0.000863089	0.0112934		0.000244032	8.8323e-05		0.000122409	0.000332926		0.00105809	0.00019565		0.00706145	0.018476		0.0185333	0.0042878
	4.74583	0.23296	0.26265	2.08178	1.17899	0.79885	2.11636		0.40777	1.16199		0.15527	0.37083		3.96531	3.21726		1.46813	2.35961		5.20439	2.87294			9.20833	0.000305257	0.000179051	0.000206554	0.000396735	0.000852787	0.0108756		0.000247692	9.5976e-05		0.0001197	0.000334549		0.00106318	0.000193248		0.00663057	0.0189097		0.018165	0.00435028
	4.75	0.2332	0.25776	3.04862	0.98706	1.36729	3.45293		0.54958	1.51268		0.15585	0.37269		4.13718	2.66983		2.31844	2.38071		5.24514	2.06112			9.2125	0.000295727	0.00017516	0.000204962	0.000390862	0.000841858	0.0104525		0.000249777	9.33413e-05		0.000117438	0.000333037		0.00106988	0.000194003		0.00621628	0.0193425		0.0178226	0.00441526
	4.75417	0.23269	0.25385	3.97033	0.85575	2.32347	4.97756		0.7193	2.06374		0.15584	0.37473		3.90397	2.04595		3.52283	2.4004		4.75835	1.48089			9.21667	0.000294409	0.000171027	0.000202881	0.000385579	0.000830383	0.0100256		0.00024968	8.15482e-05		0.00011595	0.000329643		0.00107733	0.000195581		0.00582139	0.0197693		0.0175021	0.00448277
	4.75833	0.23205	0.25062	4.58561	0.7666	3.62956	6.29638		0.88313	2.69727		0.15555	0.3774		3.36744	1.51198		4.93809	2.41898		3.93507	1.10816			9.22083	0.00029664	0.000167092	0.00020244	0.000380633	0.000819009	0.00959859		0.000247983	6.63677e-05		0.000115355	0.000327172		0.00108391	0.000197091		0.00543776	0.0201826		0.0171987	0.00454935
	4.7625	0.23181	0.24738	4.72846	0.7051	5.04473	7.01127		1.01525	3.24008		0.15518	0.38092		2.69991	1.16284		6.25511	2.43675		3.03427	0.88506			9.225	0.000296336	0.000164041	0.000204203	0.00037549	0.000808241	0.00917257		0.000245996	5.20654e-05		0.000115236	0.000327726		0.00108676	0.000199424		0.00504787	0.0205791		0.0169161	0.00461229
	4.76667	0.23223	0.24367	4.40771	0.6614	6.182	6.9293		1.10459	3.5283		0.15486	0.38509		2.06114	1.03143		7.1046	2.45365		2.25633	0.75412			9.22917	0.000292078	0.000161809	0.000206848	0.000370011	0.000797818	0.00874872		0.000244808	4.15269e-05		0.000114909	0.000331156		0.00108142	0.000204022		0.00465141	0.0209541		0.0166547	0.00467088
	4.77083	0.2328	0.2397	3.77929	0.6296	6.69222	6.1508		1.14353	3.48076		0.15494	0.3894		1.54598	1.13638		7.23011	2.46904		1.68724	0.67433			9.23333	0.000287515	0.000159642	0.000208611	0.00036484	0.000787152	0.00832551		0.000244662	3.57558e-05		0.000114284	0.00033595		0.00106504	0.000210198		0.00426184	0.0213045		0.0164134	0.00472582
	4.775	0.23295	0.23609	3.04625	0.60832	6.45011	4.9812		1.12619	3.13195		0.15574	0.39323		1.17874	1.52314		6.61862	2.48211		1.31697	0.62372			9.2375	0.000285285	0.000156879	0.00020866	0.000360681	0.000776406	0.00790433		0.000245002	3.31211e-05		0.000113956	0.000340339		0.00104133	0.000214522		0.0039045	0.0216275		0.0161861	0.00477893
	4.77917	0.23239	0.23353	2.36905	0.59942	5.60289	3.75628		1.06087	2.60459		0.1572	0.39598		0.93821	2.26311		5.49504	2.49237		1.09007	0.59643			9.24167	0.000285386	0.000153475	0.000207288	0.00035714	0.000766043	0.0074866		0.000245147	3.14902e-05		0.000114611	0.000342699		0.00101861	0.00021308		0.00358188	0.0219211		0.0159671	0.00483238
	4.78333	0.23136	0.23227	1.82731	0.60795	4.46006	2.70751		0.98014	2.04418		0.15888	0.3972		0.78839	3.39396		4.19451	2.50043		0.94884	0.59676			9.24583	0.0002864	0.000149983	0.000205256	0.000352784	0.00075564	0.007078		0.000244784	3.04865e-05		0.000116099	0.000341999		0.00100359	0.000205189		0.00328462	0.0221847		0.0157547	0.00488789
	4.7875	0.23047	0.23199	1.43371	0.63885	3.32656	1.92552		0.93463	1.56148		0.16027	0.39705		0.6997	4.83049		3.00642	2.50735		0.85258	0.63198			9.25	0.000288225	0.000147153	0.000203591	0.000346405	0.000744165	0.00668307		0.000243984	3.1992e-05		0.000117409	0.0003382		0.000999125	0.000193865		0.00300018	0.0224202		0.0155524	0.0049466
	4.79167	0.23025	0.23212	1.16377	0.69565	2.39218	1.39779		0.97307	1.20864		0.16112	0.39622		0.65813	6.31053		2.08602	2.51421		0.78049	0.70704			9.25417	0.000291064	0.000145495	0.000203493	0.000337891	0.000731192	0.00630532		0.000242699	3.67594e-05		0.000117676	0.00033241		0.00100459	0.000184052		0.00273703	0.0226292		0.0153601	0.00500965
	4.79583	0.2308	0.23241	0.98419	0.77723	1.71636	1.06642		1.1177	0.9871		0.16143	0.39524		0.66417	7.45049		1.45627	2.52175		0.72601	0.8192			9.25833	0.000293294	0.000144943	0.000205917	0.000328364	0.000717612	0.0059443		0.00024076	4.11505e-05		0.00011726	0.000326619		0.00101849	0.000179248		0.00250766	0.0228129		0.0151756	0.00507578
	4.8	0.23221	0.23293	0.86648	0.87678	1.27224	0.86918		1.34802	0.86794		0.16124	0.39428		0.72679	7.90581		1.06408	2.52982		0.69086	0.95557			9.2625	0.00029299	0.000144898	0.000210692	0.000319484	0.000704881	0.00559828		0.000238312	4.02723e-05		0.00011726	0.000322747		0.0010381	0.000179111		0.00231366	0.0229696		0.0149937	0.00513837
	4.80417	0.23484	0.23355	0.79115	0.98167	1.00117	0.75814		1.60105	0.81201		0.16068	0.39355		0.85316	7.54549		0.83762	2.53807		0.67844	1.09329			9.26667	0.000291672	0.00014481	0.000216128	0.000312459	0.00069373	0.0052646		0.000236203	3.38739e-05		0.00011845	0.000321714		0.00105896	0.000180758		0.00214719	0.0230983		0.0148095	0.00518725
	4.80833	0.23923	0.23366	0.74551	1.07625	0.84692	0.70108		1.79522	0.78263		0.15993	0.39378		1.03935	6.51382		0.71993	2.54842		0.68993	1.20433			9.27083	0.000293598	0.000144434	0.000219581	0.000307738	0.000683671	0.0049441		0.0002355	3.11138e-05		0.000120415	0.000323189		0.00107621	0.000181993		0.00199637	0.0231962		0.0146208	0.00521581
	4.8125	0.24771	0.23269	0.72207	1.14595	0.76832	0.67792		1.86568	0.75313		0.15933	0.39648		1.26409	5.14253		0.67531	2.56684		0.72175	1.26472			9.275	0.000300492	0.000143329	0.000219263	0.000305209	0.000673612	0.00464003		0.000236373	4.21542e-05		0.00012226	0.000325955		0.00108689	0.000182405		0.00184836	0.0232641		0.0144285	0.00522552
	4.81667	0.2678	0.23088	0.71651	1.18105	0.73854	0.67579		1.79248	0.70961		0.15926	0.40394		1.49036	3.78066		0.68293	2.60743		0.76588	1.26307			9.27917	0.000308805	0.000141826	0.000215614	0.000304619	0.000663149	0.00435284		0.000237803	6.73714e-05		0.000123539	0.000328832		0.00109011	0.000181513		0.0016966	0.0233073		0.014236	0.0052246
	4.82083	0.31525	0.22893	0.7273	1.17826	0.74042	0.68629		1.60459	0.65152		0.15989	0.42237		1.67445	2.66113		0.72691	2.70925		0.81085	1.20379			9.28333	0.000312861	0.000140698	0.000210668	0.000305265	0.000652786	0.00408179		0.000238336	9.45959e-05		0.000124164	0.000331192		0.00108564	0.000178425		0.00153733	0.0233318		0.0140446	0.00522266
	4.825	0.40759	0.22742	0.75411	1.14117	0.76314	0.70543		1.35987	0.58726		0.16099	0.47486		1.78125	1.86217		0.79055	2.96409		0.84592	1.10573			9.2875	0.000308197	0.000140588	0.000206309	0.000305518	0.000643294	0.00382515		0.000237294	0.000108898		0.000123748	0.000332594		0.00107348	0.00017266		0.00138557	0.0233374		0.0138502	0.00522575
	4.82917	0.54306	0.22647	0.79762	1.078	0.8001	0.73333		1.11762	0.52854		0.1622	0.62584		1.79557	1.34984		0.85548	3.50998		0.86336	0.99454			9.29167	0.000294308	0.000141185	0.000203468	0.000303972	0.000634834	0.00358337		0.000235161	0.000103378		0.00012229	0.000332557		0.00105709	0.000165386		0.00125602	0.0233207		0.013648	0.00523443
	4.83333	0.68172	0.22604	0.85885	0.9997	0.84869	0.77427		0.91839	0.48406		0.16321	0.98866		1.72746	1.04575		0.90455	4.44023		0.8611	0.89886			9.29583	0.00027687	0.000142555	0.000202097	0.000300966	0.000627407	0.00335989		0.000233028	8.34301e-05		0.000120385	0.000331303		0.00104183	0.000159073		0.00115871	0.0232824		0.013433	0.0052463
	4.8375	0.75947	0.22599	0.93867	0.9166	0.90936	0.83384		0.7789	0.45705		0.16375	1.66453		1.60497	0.87841		0.92709	5.66611		0.84296	0.8478			9.3	0.000265414	0.000143484	0.000201436	0.000298465	0.000621335	0.00315439		0.000231574	6.03457e-05		0.000119046	0.000329865		0.00103152	0.000156396		0.00107985	0.0232288		0.0132044	0.00525727
	4.84167	0.73825	0.22613	1.03647	0.8374	0.98385	0.91621		0.69697	0.44593		0.16382	2.60691		1.46501	0.80355		0.92226	6.89917		0.81846	0.87689			9.30417	0.000265414	0.000143638	0.000200358	0.000297846	0.000616619	0.00296526		0.000230653	4.44124e-05		0.000119373	0.000329053		0.00102532	0.000159553		0.00100757	0.0231651		0.0129641	0.00526229
	4.84583	0.63845	0.22746	1.14988	0.76851	1.07342	1.022		0.65927	0.44609		0.16402	3.53044		1.34105	0.80231		0.90008	7.83773		0.80201	1.0403			9.30833	0.000272917	0.00014229	0.000198522	0.000298774	0.000612531	0.00279006		0.000229925	4.03977e-05		0.000121307	0.000328537		0.00102048	0.000167925		0.000942486	0.0230924		0.0127172	0.00525704
	4.85	0.51693	0.23644	1.27434	0.71393	1.17769	1.14819		0.64843	0.45195		0.1655	4.03571		1.25829	0.86803		0.87751	8.34683		0.81356	1.42713			9.3125	0.000279202	0.000140168	0.000196783	0.000299701	0.000608382	0.00262966		0.000229198	4.76743e-05		0.000123123	0.000327578		0.00101588	0.000178082		0.000896488	0.0230091		0.0124686	0.00524162
	4.85417	0.42457	0.26981	1.40495	0.67673	1.29441	1.28924		0.64773	0.45966		0.16926	3.92261		1.23082	0.99319		0.87351	8.4169		0.87792	2.17657			9.31667	0.000279101	0.000137913	0.000196489	0.000299364	0.00060486	0.00248416		0.000228568	6.16003e-05		0.000122498	0.000325845		0.00101253	0.000186385		0.000873959	0.0229156		0.012219	0.00522141
	4.85833	0.39195	0.35072	1.53674	0.65936	1.41998	1.43914		0.64465	0.46791		0.17709	3.39178		1.26381	1.1598		0.90492	8.0488		1.02545	3.48298			9.32083	0.000273626	0.00013683	0.000198154	0.00029765	0.000603302	0.00235437		0.000227962	7.54007e-05		0.000118629	0.000323263		0.00101067	0.000191326		0.000861129	0.0228125		0.0119658	0.00520427
	4.8625	0.4518	0.48946	1.66643	0.66518	1.55141	1.5918		0.63393	0.47963		0.19662	2.94838		1.35548	1.33975		0.98619	7.27207		1.28858	5.58317			9.325	0.000268659	0.000137162	0.000201044	0.000295402	0.000604213	0.00223922		0.000227332	8.41828e-05		0.000113421	0.000320165		0.00100844	0.000193454		0.000830464	0.0227012		0.011706	0.00519331
	4.86667	0.67283	0.65722	1.79228	0.69679	1.6866	1.7428		0.6177	0.50226		0.24853	3.15623		1.49961	1.5019		1.13044	6.22478		1.69674	8.71588			9.32917	0.000270281	0.000138377	0.000203885	0.000293322	0.000606864	0.00213593		0.000226678	8.73193e-05		0.000110534	0.000317657		0.00100322	0.00019366		0.000771324	0.0225827		0.0114405	0.00518326
	4.87083	1.17673	0.78779	1.91343	0.75574	1.82476	1.88865		0.60389	0.55087		0.36549	4.45131		1.68663	1.62707		1.34945	5.13452		2.26861	13.059			9.33333	0.000278695	0.000138974	0.000205721	0.000291608	0.000610204	0.00204136		0.000226265	8.74448e-05		0.000112558	0.000317694		0.000994036	0.000192493		0.000704048	0.0224577		0.0111694	0.00516213
	4.875	2.10796	0.82229	2.03038	0.84038	1.96534	2.02701		0.60239	0.65228		0.57128	7.00947		1.90533	1.7215		1.65322	4.20999		3.00523	18.6612			9.3375	0.000287921	0.000138444	0.000206358	0.000290203	0.000613563	0.00195322		0.000226314	8.73193e-05		0.000119135	0.000321382		0.000983609	0.000190571		0.000657425	0.0223239		0.0108914	0.00512078
	4.87917	3.54485	0.7583	2.14355	0.94616	2.10777	2.15599		0.62091	0.85153		0.84449	10.5951		2.14379	1.82814		2.04673	3.55635		3.88665	25.3962			9.34167	0.000289847	0.00013672	0.000206113	0.000289191	0.000617004	0.00187193		0.000227114	8.90757e-05		0.000126992	0.000327467		0.000974671	0.000188444		0.000641466	0.0221765		0.0106051	0.00505922
	4.88333	5.38232	0.64729	2.25335	1.06594	2.25123	2.2744		0.66111	1.21878		1.10388	14.4681		2.39126	2.03014		2.52755	3.1764		4.87473	32.9622			9.34583	0.000281433	0.00013504	0.000205256	0.000288489	0.000621335	0.00179909		0.000228883	9.44705e-05		0.000132438	0.000332299		0.000967844	0.000186179		0.000643031	0.0220127		0.0103158	0.00498589
	4.8875	7.27355	0.54815	2.35958	1.19141	2.39448	2.38244		0.71675	1.85459		1.25378	17.545		2.63887	2.44801		3.08214	3.02219		5.92114	40.9324			9.35	0.000266935	0.000133647	0.000204007	0.000288236	0.000627548	0.00173429		0.000231259	0.000104256		0.000133629	0.000332557		0.00096412	0.000182817		0.000640528	0.0218314		0.010029	0.00491256
	4.89167	8.71416	0.49125	2.46062	1.31459	2.53578	2.48054		0.77542	2.88894		1.26743	18.8501		2.88106	3.22907		3.68428	3.0397		6.97758	48.8422			9.35417	0.000254668	0.000132873	0.000202513	0.000288854	0.00063615	0.00167491		0.00023327	0.000117053		0.000131129	0.000328611		0.000966851	0.000178082		0.000622692	0.0216354		0.00974869	0.00484814
	4.89583	9.26329	0.47682	2.55484	1.42875	2.67327	2.56932		0.82254	4.46991		1.24334	18.0048		3.11549	4.53013		4.29796	3.18841		8.00418	56.2809			9.35833	0.000249802	0.000132011	0.000200995	0.000290484	0.000646755	0.00161929		0.000234094	0.000130477		0.000126516	0.000324443		0.000977899	0.000173072		0.000590775	0.0214273		0.0094736	0.00479572
	4.9	8.7695	0.49349	2.64059	1.52874	2.80545	2.64918		0.84716	6.7394		1.40145	15.3985		3.34173	6.4945		4.88296	3.44825		8.97502	62.9577			9.3625	0.000252032	0.000131127	0.000199648	0.000292226	0.00065821	0.00156969		0.000233731	0.000142145		0.000121307	0.000323632		0.000991926	0.000168955		0.000556668	0.0212091		0.00919937	0.00475346
	4.90417	7.44267	0.53288	2.71713	1.61172	2.93042	2.72018		0.84516	9.7996		2.03503	11.9283		3.55992	9.22597		5.40385	3.83212		9.87853	68.7219			9.36667	0.000256898	0.000129889	0.000198816	0.000292929	0.000669402	0.00152799		0.000232931	0.000150174		0.000116516	0.000325955		0.00100099	0.000166484		0.000536954	0.0209827		0.00892663	0.00471588
	4.90833	5.72488	0.59918	2.78456	1.67689	3.04678	2.78257		0.82107	13.6783		3.40984	8.52054		3.76932	12.7669		5.83534	4.4072		10.7154	73.543			9.37083	0.000260143	0.000128607	0.000198938	0.000292367	0.000679825	0.00149482		0.000232883	0.000155569		0.000112587	0.000328279		0.00100136	0.000166827		0.00053977	0.0207497		0.00865677	0.00467739
	4.9125	4.06304	0.71807	2.84342	1.72571	3.15349	2.83753		0.7869	18.3084		5.60155	5.76733		3.96867	17.0887		6.16543	5.30792		11.4949	77.4707			9.375	0.000259839	0.000127214	0.000199967	0.00029099	0.000689662	0.00146768		0.000234313	0.000160085		0.000109433	0.000327799		0.00099416	0.000170739		0.000559171	0.02051		0.00839383	0.00463445
	4.91667	2.73798	0.94784	2.89527	1.7598	3.25041	2.88823		0.76157	23.5315		8.33359	3.84094		4.1558	22.0987		6.39501	6.71202		12.2305	80.5945			9.37917	0.000257811	0.000126286	0.000201044	0.000289304	0.000699255	0.00144453		0.000236858	0.000163724		0.000106754	0.000324406		0.000982243	0.000177052		0.000576381	0.0202653		0.00814015	0.00458408
	4.92083	1.82787	1.37353	2.94225	1.78137	3.33821	2.93895		0.77201	29.1275		10.9637	2.62604		4.32875	27.6633		6.53401	8.74527		12.9368	83.0157			9.38333	0.000257507	0.000125203	0.000200897	0.000287421	0.000708706	0.00142356		0.000239378	0.000163598		0.000104165	0.000319722		0.000968341	0.000183983		0.000576068	0.0200179		0.00789616	0.00452308
	4.925	1.27517	2.06429	2.9876	1.79222	3.41768	2.99346		0.85641	34.8579		12.716	1.90607		4.485	33.6367		6.59783	11.3324		13.627	84.8298			9.3875	0.000259839	0.000123545	0.000199158	0.00028565	0.000717834	0.00140372		0.00024076	0.000159458		0.000101962	0.00031478		0.000955183	0.000190503		0.000555416	0.0197706		0.00765888	0.00445136
	4.92917	0.98149	2.9991	3.03463	1.79513	3.49047	3.05426		1.06821	40.5068		13.0595	1.49189		4.62192	39.8887		6.60187	14.08		14.3108	86.1218			9.39167	0.000261866	0.000121158	0.000196293	0.000284273	0.000726638	0.00138481		0.00024076	0.000154816		0.000101099	0.000309469		0.000944135	0.000197091		0.000524125	0.0195228		0.00742512	0.00437392
	4.93333	0.87383	4.01468	3.08638	1.79277	3.55888	3.12249		1.47807	45.9057		11.9742	1.26307		4.73703	46.3223		6.56005	16.3188		14.9931	86.9648			9.39583	0.000260548	0.000118505	0.000193036	0.000283346	0.000735199	0.00136803		0.000240251	0.000153436		0.000102111	0.00030379		0.000936315	0.000204091		0.000499718	0.0192753		0.00719104	0.00429682
	4.9375	0.92939	4.84167	3.14556	1.78797	3.62624	3.19814		2.17073	50.9423		9.91893	1.15813		4.82958	52.8779		6.48366	17.3551		15.675	87.4227			9.4	0.000256189	0.000116626	0.000189902	0.000282475	0.000743376	0.00135426		0.000240009	0.000155694		0.000104343	0.000297963		0.000933336	0.000210884		0.000497215	0.0190299		0.00695643	0.00422053
[truncated: 1,935 more rows]

## Sheet: Figure_2b
Figure 2b
[truncated: 18 more rows]

## Sheet: Figure_2c
Figure 2c
[truncated: 20 more rows]

## Sheet: Figure_2d
Figure 2d
[truncated: 17 more rows]

## Sheet: Figure_4a
Figure 4a
[truncated: 83 more rows]

[truncated: 23 more sheets: Figure_4b, Figure_5d, Figure_5e, Figure_5f, Figure_6a, Figure_7c, Figure_7d, Figure_8c, Figure_8d, Supplementary_Fig1a, Supplementary_Fig1b, Supplementary_Fig1c, Supplementary_Fig1d, Supplementary_Fig4, Supplementary_Fig5, Supplementary_Fig6, Supplementary_Fig7a, Supplementary_Fig7b, Supplementary_Fig11, Supplementary_Fig12a …]
